# Supplementary material for: Drivers and rates of stock assessments in the United States
Source: PLoS One. 2018 May 11;13(5):e0196483. doi: 10.1371/journal.pone.0196483 (PMC5947900; doi:10.1371/journal.pone.0196483)
Supplement: S1 File — The full dataset used for all analyses presented in the manuscript. (XLSX) [file pone.0196483.s001.xlsx]

## Sheet: dataset_v12
Class	Order	Family	Species	Stock	Year of first stock assessment	Initial year	Region	Habitat	Mean ex vessel price per kg	Maximum landings	Fishbase length	FMP	FMP.name	SIS.name	SIS.level
Actinopterygii	Acipenseriformes	Acipenseridae	Acipenser medirostris	USWC-48 STURGEON, GREEN		1981	USWC-48	demersal	1.14	109.3	270	0
Actinopterygii	Acipenseriformes	Acipenseridae	Acipenser transmontanus	USWC-48 STURGEON, WHITE		1981	USWC-48	demersal	3.55	349.4	610	0
Actinopterygii	Anguilliformes	Anguillidae	Anguilla rostrata	USEC-NE EEL, AMERICAN		1960	USEC-NE	demersal	4.33	1183.8	152	0		American eel - Atlantic Coast	-1
Actinopterygii	Anguilliformes	Anguillidae	Anguilla rostrata	USEC-SE EEL, AMERICAN		1960	USEC-SE	demersal	1.75	586.1	152	0		American eel - Atlantic Coast	-1
Actinopterygii	Anguilliformes	Congridae	Conger oceanicus	USEC-NE EEL, CONGER		1960	USEC-NE	demersal	0.69	107.6	230	0
Actinopterygii	Anguilliformes	Congridae	Conger oceanicus	USEC-SE EEL, CONGER		1984	USEC-SE	demersal	0.89	6.1	230	0
Actinopterygii	Beloniformes	Belonidae	Strongylura marina	USEC-NE NEEDLEFISH, ATLANTIC		1963	USEC-NE	reef	0.29	2.9	111	0
Actinopterygii	Beloniformes	Belonidae	Tylosurus crocodilus	USEC-NE HOUNDFISH		2007	USEC-NE	reef	0.33	1.1	150	0
Actinopterygii	Beloniformes	Hemiramphidae	Hemiramphus brasiliensis	USEC-SE BALLYHOO		1960	USEC-SE	reef	1.22	625.4	55	0
Actinopterygii	Clupeiformes	Clupeidae	Brevoortia patronus	GoMex Gulf menhaden	1972	1960	USEC-SE	pelagic	0.03	729920	35	0		Gulf menhaden - Gulf of Mexico	4
Actinopterygii	Clupeiformes	Clupeidae	Brevoortia tyrannus	USEC Atlantic menhaden	1986	1960	USEC-NE	pelagic	0.05	697362	50	0		Atlantic menhaden - Atlantic Coast	5
Actinopterygii	Clupeiformes	Clupeidae	Clupea harengus	GeBank/GoMaine Atlantic herring	1968	1960	USEC-NE	benthopelagic	0.03	89147.4	45	1	Atlantic Herring	Atlantic herring - Northwestern Atlantic Coast	5
Actinopterygii	Clupeiformes	Clupeidae	Clupea pallasii	Alaska Kodiak herring	1978	1960	USWC-AK	pelagic	0.05	7335.99	34	0
Actinopterygii	Clupeiformes	Clupeidae	Clupea pallasii	Alaska Sitka herring	1976	1960	USWC-AK	pelagic	0.04	26842.7	34	0
Actinopterygii	Clupeiformes	Clupeidae	Clupea pallasii	Alaska Togiak herring	1978	1960	USWC-AK	pelagic	0.05	40831.2	34	0
Actinopterygii	Clupeiformes	Clupeidae	Clupea pallasii	USWC-48 HERRING, PACIFIC		1960	USWC-48	pelagic	0.74	11784.4	34	1	Coastal Pelagic Species	Pacific herring - Pacific Coast	0
Actinopterygii	Clupeiformes	Clupeidae	Dorosoma cepedianum	USEC-NE SHAD, GIZZARD		1960	USEC-NE	pelagic	0.25	1389.7	57	0
Actinopterygii	Clupeiformes	Clupeidae	Dorosoma cepedianum	USEC-SE SHAD, GIZZARD		1960	USEC-SE	pelagic	0.33	938.7	57	0
Actinopterygii	Clupeiformes	Clupeidae	Opisthonema oglinum	USEC-NE HERRING, ATLANTIC THREAD		1960	USEC-NE	reef	0.03	2321.1	38	0
Actinopterygii	Clupeiformes	Clupeidae	Opisthonema oglinum	USEC-SE HERRING, ATLANTIC THREAD		1960	USEC-SE	reef	0.12	10083	38	0
Actinopterygii	Clupeiformes	Clupeidae	Sardinella aurita	USEC-SE SARDINE, SPANISH		1960	USEC-SE	reef	0.3	2921.8	30	0
Actinopterygii	Clupeiformes	Clupeidae	Sardinops sagax	USWC Pacific sardine	1966	1960	USWC-48	pelagic	0.05	324105	39.5	1	Coastal Pelagic Species	Pacific sardine - Pacific Coast	4
Actinopterygii	Clupeiformes	Dussumieriidae	Etrumeus teres	USEC-SE HERRING, ROUND		2001	USEC-SE	pelagic	1.92	0.9	33	0
Actinopterygii	Clupeiformes	Dussumieriidae	Etrumeus teres	USWC-48 HERRING, ROUND		1992	USWC-48	pelagic	0.21	78.3	33	0
Actinopterygii	Clupeiformes	Engraulidae	Anchoa mitchilli	USEC-NE ANCHOVY, BAY		2013	USEC-NE	pelagic	2.04	0.1	10	0
Actinopterygii	Clupeiformes	Engraulidae	Engraulis mordax	USWC northern anchovy	1980	1960	USWC-48	pelagic	0.74	158511	24.8	1	Coastal Pelagic Species	Northern anchovy - Northern Pacific Coast; Northern anchovy - Southern Pacific Coast	4
Actinopterygii	Cypriniformes	Cyprinidae	Orthodon microlepidotus	USWC-48 SACRAMENTO BLACKFISH		1973	USWC-48	benthopelagic	0.84	137.4	55	0
Actinopterygii	Cypriniformes	Cyprinidae	Pogonichthys macrolepidotus	USWC-48 SPLITTAIL		1960	USWC-48	benthopelagic	0.57	2.4	44	0
Actinopterygii	Cyprinodontiformes	Fundulidae	Fundulus heteroclitus	USEC-NE MUMMICHOG		1979	USEC-NE	benthopelagic	33.09	2.1	15	0
Actinopterygii	Elopiformes	Elopidae	Elops saurus	USEC-SE LADYFISH		1960	USEC-SE	reef	0.52	2721.5	100	0
Actinopterygii	Elopiformes	Megalopidae	Megalops atlanticus	USEC-NE TARPON		1960	USEC-NE	reef	0.52	0.1	250	0
Actinopterygii	Gadiformes	Gadidae	Gadus macrocephalus	BSAI Pacific cod	1987	1960	USWC-AK	demersal	0.32	53463.3	119	1	Groundfish of the Bering Sea and Aleutian Islands Management Area	Pacific cod - Aleutian Islands; Pacific cod - Bering Sea	4
Actinopterygii	Gadiformes	Gadidae	Gadus macrocephalus	GOA Pacific cod	1988	1960	USWC-AK	demersal	0.32	32985.3	119	1	Groundfish of the Gulf of Alaska	Pacific cod - Gulf of Alaska	4
Actinopterygii	Gadiformes	Gadidae	Gadus macrocephalus	USWC-48 COD, PACIFIC		1960	USWC-48	demersal	0.35	15995.4	119	1	Pacific Coast Groundfish	Pacific cod - Pacific Coast	0
Actinopterygii	Gadiformes	Gadidae	Gadus morhua	GeBank Atlantic cod	1977	1960	USEC-NE	benthopelagic	0.27	3271	200	1	Northeast Multispecies	Atlantic cod - Georges Bank	-4
Actinopterygii	Gadiformes	Gadidae	Gadus morhua	GoMaine Atlantic cod	1989	1960	USEC-NE	benthopelagic	0.54	51321.4	200	1	Northeast Multispecies	Atlantic cod - Gulf of Maine	4
Actinopterygii	Gadiformes	Gadidae	Melanogrammus aeglefinus	GeBank haddock	1968	1960	USEC-NE	demersal	0.18	70483.6	112	1	Northeast Multispecies	Haddock - Georges Bank	4
Actinopterygii	Gadiformes	Gadidae	Melanogrammus aeglefinus	GoMaine haddock	1982	1960	USEC-NE	demersal	0.47	4305.8	112	1	Northeast Multispecies	Haddock - Gulf of Maine	4
Actinopterygii	Gadiformes	Gadidae	Microgadus proximus	USWC-48 TOMCOD, PACIFIC		1960	USWC-48	demersal	0.04	267.6	30.5	0
Actinopterygii	Gadiformes	Gadidae	Microgadus proximus	USWC-AK TOMCOD, PACIFIC		1979	USWC-AK	demersal	0.35	0.2	30.5	0
Actinopterygii	Gadiformes	Gadidae	Microgadus tomcod	USEC-NE TOMCOD, ATLANTIC		1960	USEC-NE	demersal	0.77	1.1	38.1	0
Actinopterygii	Gadiformes	Gadidae	Pollachius virens	GeBank/GoMaine Atlantic pollock	1978	1960	USEC-NE	demersal	0.15	17947.3	130	1	Northeast Multispecies	Pollock - Gulf of Maine / Georges Bank	4
Actinopterygii	Gadiformes	Gadidae	Theragra chalcogramma	AI walleye pollock	2003	1976	USWC-AK	benthopelagic	0.17	2003.21	91	1	Groundfish of the Bering Sea and Aleutian Islands Management Area	Walleye pollock - Aleutian Islands	4
Actinopterygii	Gadiformes	Gadidae	Theragra chalcogramma	EBS walleye pollock	1987	1967	USWC-AK	benthopelagic	0.16	238409	91	1	Groundfish of the Bering Sea and Aleutian Islands Management Area	Walleye pollock - Eastern Bering Sea	4
Actinopterygii	Gadiformes	Gadidae	Theragra chalcogramma	GOA walleye pollock	1990	1976	USWC-AK	benthopelagic	0.18	91572.8	91	1	Groundfish of the Gulf of Alaska	Walleye pollock - Western / Central / West Yakutat Gulf of Alaska; Walleye pollock - Southeast Gulf of Alaska	4
Actinopterygii	Gadiformes	Gadidae	Theragra chalcogramma	USWC-48 POLLOCK, WALLEYE		1965	USWC-48	benthopelagic	0.2	3911.5	91	0
Actinopterygii	Gadiformes	Lotidae	Brosme brosme	USEC-NE CUSK		1960	USEC-NE	demersal	0.51	2363	120	0
Actinopterygii	Gadiformes	Lotidae	Brosme brosme	USEC-SE CUSK		1990	USEC-SE	demersal	2.25	2.7	120	0
Actinopterygii	Gadiformes	Merlucciidae	Merluccius albidus	USEC-NE HAKE, OFFSHORE SILVER		1991	USEC-NE	bathy-	1.25	118.6	40.6	1	Northeast Multispecies	Offshore hake - Northwestern Atlantic Coast	-1
Actinopterygii	Gadiformes	Merlucciidae	Merluccius bilinearis	nGeBank/GoMaine silver hake	1978	1960	USEC-NE	demersal	0.06	23778.8	76	1	Northeast Multispecies	Silver hake - Gulf of Maine / Northern Georges Bank	1
Actinopterygii	Gadiformes	Merlucciidae	Merluccius bilinearis	sGeBank/midAtl silver hake	1978	1960	USEC-NE	demersal	0.09	36850.4	76	1	Northeast Multispecies	Silver hake - Southern Georges Bank / Mid-Atlantic	1
Actinopterygii	Gadiformes	Merlucciidae	Merluccius productus	USWC/BC Pacific hake	1982	1960	USWC-48	pelagic	0.04	13071.9	91	1	Pacific Coast Groundfish	Pacific hake - Pacific Coast	4
Actinopterygii	Gadiformes	Phycidae	Urophycis chuss	USEC-NE HAKE, RED		1960	USEC-NE	demersal	0.26	4746.1	66	1	Northeast Multispecies	Red hake - Gulf of Maine / Northern Georges Bank; Red hake - Southern Georges Bank / Mid-Atlantic	1
Actinopterygii	Gadiformes	Phycidae	Urophycis chuss	USEC-SE HAKE, RED		1983	USEC-SE	demersal	0.23	1.1	66	0
Actinopterygii	Gadiformes	Phycidae	Urophycis floridana	USEC-NE HAKE, SOUTHERN		2009	USEC-NE	demersal	0.64	0.3	35	0
Actinopterygii	Gadiformes	Phycidae	Urophycis tenuis	GeBank/GoMaine white hake	1995	1960	USEC-NE	demersal	0.44	8443.7	133	1	Northeast Multispecies	White hake - Gulf of Maine / Georges Bank	4
Actinopterygii	Gadiformes	Phycidae	Urophycis tenuis	USEC-SE HAKE, WHITE		1985	USEC-SE	demersal	0.74	3.3	133	0
Actinopterygii	Lampriformes	Lampridae	Lampris guttatus	USEC-NE OPAH		1992	USEC-NE	bathy-	3.2	0.9	200	0
Actinopterygii	Lampriformes	Lampridae	Lampris guttatus	USEC-SE OPAH		1996	USEC-SE	bathy-	2.9	1	200	0
Actinopterygii	Lampriformes	Lampridae	Lampris guttatus	USWC-48 OPAH		1980	USWC-48	bathy-	1.91	0.3	200	0
Actinopterygii	Lampriformes	Trachipteridae	Trachipterus arcticus	USEC-NE DEALFISH		1994	USEC-NE	bathy-	1.14	41.4	300	0
Actinopterygii	Lophiiformes	Lophiidae	Lophius americanus	nGeBank/GoMaine monkfish	2002	1960	USEC-NE	demersal	1.38	19093.8	120	1	Monkfish	Goosefish - Gulf of Maine / Northern Georges Bank	1
Actinopterygii	Lophiiformes	Lophiidae	Lophius americanus	sGeBank/midAtl monkfish	2002	1960	USEC-NE	demersal	1.41	11515.9	120	1	Monkfish	Goosefish - Southern Georges Bank / Mid-Atlantic	1
Actinopterygii	Lophiiformes	Lophiidae	Lophius gastrophysus	USEC-NE GOOSEFISH, BLACKFIN		2004	USEC-NE	bathy-	3.41	0.2	60	0
Actinopterygii	Mugiliformes	Mugilidae	Mugil cephalus	East Florida striped mullet	2005	1960	USEC-SE	benthopelagic	0.44	3214.1	100	0
Actinopterygii	Mugiliformes	Mugilidae	Mugil cephalus	USEC-NE MULLET, STRIPED (LIZA)		1960	USEC-NE	benthopelagic	0.29	90.7	100	0
Actinopterygii	Mugiliformes	Mugilidae	Mugil cephalus	USEC-SE MULLET, STRIPED (LIZA)		1960	USEC-SE	benthopelagic	0.81	8473.7	100	0
Actinopterygii	Mugiliformes	Mugilidae	Mugil cephalus	USWC-48 MULLET, STRIPED (LIZA)		1960	USWC-48	benthopelagic	0.32	108.6	100	0
Actinopterygii	Mugiliformes	Mugilidae	Mugil cephalus	West Florida striped mullet	2005	1960	USEC-SE	benthopelagic	0.44	15873.9	100	0
Actinopterygii	Mugiliformes	Mugilidae	Mugil curema	USEC-SE MULLET, WHITE		1960	USEC-SE	reef	0.39	2685.2	90	0
Actinopterygii	Ophidiiformes	Ophidiidae	Brotula barbata	USEC-SE BROTULA, BEARDED		1986	USEC-SE	reef	1.7	36.9	94	0
Actinopterygii	Ophidiiformes	Ophidiidae	Genypterus blacodes	USEC-SE AUSTRALIAN ROCKLING		2007	USEC-SE	bathy-	1.5	3.4	200	0
Actinopterygii	Osmeriformes	Osmeridae	Allosmerus elongatus	USWC-48 SMELT, WHITEBAIT		1960	USWC-48	demersal	0.21	152.3	22.9	0
Actinopterygii	Osmeriformes	Osmeridae	Mallotus villosus	USWC-AK CAPELIN		1991	USWC-AK	pelagic	1.1	18.1	20	0
Actinopterygii	Osmeriformes	Osmeridae	Osmerus mordax	USEC-NE SMELT, RAINBOW		1960	USEC-NE	pelagic	0.72	162.8	35.6	0
Actinopterygii	Osmeriformes	Osmeridae	Thaleichthys pacificus	USWC-48 SMELT, EULACHON		1960	USWC-48	pelagic	0.22	1771.7	34	0
Actinopterygii	Osmeriformes	Osmeridae	Thaleichthys pacificus	USWC-AK SMELT, EULACHON		1965	USWC-AK	pelagic	0.58	156.1	34	0
Actinopterygii	Perciformes	Ammodytidae	Ammodytes americanus	USEC-NE LAUNCE, AMERICAN SAND		1960	USEC-NE	demersal	0.52	217.8	23.5	0
Actinopterygii	Perciformes	Ammodytidae	Ammodytes americanus	USWC-48 LAUNCE, AMERICAN SAND		1973	USWC-48	demersal	1.45	0.4	23.5	0
Actinopterygii	Perciformes	Anarhichadidae	Anarhichas lupus	USNE Atlantic wolffish	2008	1960	USEC-NE	demersal	0.4	1205	150	1	Northeast Multispecies	Atlantic wolffish - Gulf of Maine / Georges Bank	4
Actinopterygii	Perciformes	Anarhichadidae	Anarrhichthys ocellatus	USWC-48 WOLF-EEL		1976	USWC-48	demersal	0.99	7.9	240	0
Actinopterygii	Perciformes	Carangidae	Alectis ciliaris	USEC-SE POMPANO, AFRICAN		1991	USEC-SE	reef	3.79	6	150	0
Actinopterygii	Perciformes	Carangidae	Caranx crysos	USEC-NE RUNNER, BLUE		1997	USEC-NE	reef	1.29	0.3	70	0
Actinopterygii	Perciformes	Carangidae	Caranx crysos	USEC-SE RUNNER, BLUE		1960	USEC-SE	reef	0.38	1156.4	70	0		Blue runner - Southern Atlantic Coast	0
Actinopterygii	Perciformes	Carangidae	Caranx hippos	USEC-NE JACK, CREVALLE		1960	USEC-NE	reef	1	7.2	124	0
Actinopterygii	Perciformes	Carangidae	Caranx hippos	USEC-SE JACK, CREVALLE		1960	USEC-SE	reef	0.48	2052.1	124	0		Crevalle jack - Southern Atlantic Coast	0
Actinopterygii	Perciformes	Carangidae	Caranx latus	USEC-SE JACK, HORSE-EYE		1992	USEC-SE	reef	1.11	1.9	101	0
Actinopterygii	Perciformes	Carangidae	Caranx lugubris	USEC-SE JACK, BLACK		1996	USEC-SE	benthopelagic	1.41	0.6	100	0
Actinopterygii	Perciformes	Carangidae	Caranx ruber	USEC-SE JACK, BAR		1994	USEC-SE	reef	1.98	41.8	59	1	Snapper-Grouper Fishery of the South Atlantic Region	Bar jack - Southern Atlantic Coast	0
Actinopterygii	Perciformes	Carangidae	Elagatis bipinnulata	USEC-SE RUNNER, RAINBOW		1996	USEC-SE	reef	1.5	1.8	180	0
Actinopterygii	Perciformes	Carangidae	Selar crumenophthalmus	USEC-SE SCAD, BIGEYE		1991	USEC-SE	reef	2.35	180.6	70	0
Actinopterygii	Perciformes	Carangidae	Selene setapinnis	USEC-SE MOONFISH, ATLANTIC		1960	USEC-SE	benthopelagic	1.81	29.2	60	0
Actinopterygii	Perciformes	Carangidae	Selene vomer	USEC-SE LOOKDOWN		1993	USEC-SE	demersal	1.78	18.9	48.3	0
Actinopterygii	Perciformes	Carangidae	Seriola dumerili	GoMex greater amberjack	1995	1984	USEC-SE	reef	1.84	784.9	190	1	Reef Fish Resources of the Gulf of Mexico	Greater amberjack - Gulf of Mexico	4
Actinopterygii	Perciformes	Carangidae	Seriola dumerili	sAtl greater amberjack	1999	1987	USEC-SE	reef	1.77	438	190	1	Snapper-Grouper Fishery of the South Atlantic Region	Greater amberjack - Southern Atlantic Coast	4
Actinopterygii	Perciformes	Carangidae	Seriola lalandi	USWC-48 YELLOWTAIL JACK		1960	USWC-48	benthopelagic	0.37	4285.1	250	0		Yellowtail jack - Pacific	0
Actinopterygii	Perciformes	Carangidae	Seriola rivoliana	USEC-SE JACK, ALMACO		1991	USEC-SE	reef	2.01	125.2	160	1	Reef Fish Resources of the Gulf of Mexico; Snapper-Grouper Fishery of the South Atlantic Region	Almaco jack - Gulf of Mexico; Almaco jack - Southern Atlantic Coast	0
Actinopterygii	Perciformes	Carangidae	Seriola zonata	USEC-SE RUDDERFISH, BANDED		1991	USEC-SE	benthopelagic	1.53	49.7	75	1	Reef Fish Resources of the Gulf of Mexico; Snapper-Grouper Fishery of the South Atlantic Region	Banded rudderfish - Gulf of Mexico; Banded rudderfish - Southern Atlantic Coast	0
Actinopterygii	Perciformes	Carangidae	Trachinotus carolinus	East Florida pompano	2002	1960	USEC-SE	benthopelagic	3.83	266.3	64	0
Actinopterygii	Perciformes	Carangidae	Trachinotus carolinus	USEC-NE POMPANO, FLORIDA		1960	USEC-NE	benthopelagic	2.3	2	64	0
Actinopterygii	Perciformes	Carangidae	Trachinotus carolinus	USEC-SE POMPANO, FLORIDA		1960	USEC-SE	benthopelagic	4.47	69.6	64	0
Actinopterygii	Perciformes	Carangidae	Trachinotus carolinus	West Florida pompano	2002	1960	USEC-SE	benthopelagic	3.52	546.4	64	0
Actinopterygii	Perciformes	Carangidae	Trachinotus falcatus	USEC-SE PERMIT		1960	USEC-SE	reef	1.36	97	122	0
Actinopterygii	Perciformes	Carangidae	Trachurus lathami	USEC-NE SCAD, ROUGH		1999	USEC-NE	reef	0.66	0.7	40	0
Actinopterygii	Perciformes	Carangidae	Trachurus symmetricus	USWC-48 JACK MACKEREL		1960	USWC-48	pelagic	0.09	66461.8	81	1	Coastal Pelagic Species	Jack mackerel - Pacific Coast	0
Actinopterygii	Perciformes	Centrarchidae	Ambloplites rupestris	USEC-NE BASS, ROCK		1960	USEC-NE	demersal	0.4	11.3	43	0
Actinopterygii	Perciformes	Centrolophidae	Hyperoglyphe bythites	USEC-SE BLACK DRIFTFISH		1987	USEC-SE	pelagic	2.95	14.1	60	0
Actinopterygii	Perciformes	Centrolophidae	Hyperoglyphe perciformis	USEC-NE BARRELFISH		2000	USEC-NE	pelagic	2.79	0.2	91	0
Actinopterygii	Perciformes	Centrolophidae	Hyperoglyphe perciformis	USEC-SE BARRELFISH		1991	USEC-SE	pelagic	4.19	15.3	91	0
Actinopterygii	Perciformes	Coryphaenidae	Coryphaena hippurus	USEC-NE DOLPHINFISH		1960	USEC-NE	pelagic	3.93	96.3	210	0
Actinopterygii	Perciformes	Coryphaenidae	Coryphaena hippurus	USEC-SE DOLPHINFISH		1960	USEC-SE	pelagic	2.99	1062.3	210	1	Dolphin and Wahoo Fishery of the Atlantic	Dolphinfish - Southern Atlantic Coast	0
Actinopterygii	Perciformes	Coryphaenidae	Coryphaena hippurus	USWC-48 DOLPHINFISH		1972	USWC-48	pelagic	1.96	43	210	1	U.S. West Coast Fisheries for Highly Migratory Species / Pacific Pelagic Fisheries of the Western Pacific Region Ecosystem	Dolphinfish - Pacific	0
Actinopterygii	Perciformes	Gempylidae	Lepidocybium flavobrunneum	USEC-NE ESCOLAR		1991	USEC-NE	benthopelagic	3.1	4	200	0
Actinopterygii	Perciformes	Gempylidae	Lepidocybium flavobrunneum	USEC-SE ESCOLAR		1991	USEC-SE	benthopelagic	2.04	101.3	200	0
Actinopterygii	Perciformes	Gempylidae	Ruvettus pretiosus	USEC-SE OILFISH		1989	USEC-SE	benthopelagic	2.02	84.6	300	0
Actinopterygii	Perciformes	Gobiidae	Gillichthys mirabilis	USWC-48 MUDSUCKER, LONGJAW		1973	USWC-48	demersal	3.38	5.5	21	0
Actinopterygii	Perciformes	Haemulidae	Haemulon album	USEC-SE MARGATE		1994	USEC-SE	reef	1.5	23.6	79	1	Snapper-Grouper Fishery of the South Atlantic Region	Margate - Southern Atlantic Coast	0
Actinopterygii	Perciformes	Haemulidae	Haemulon aurolineatum	USEC-SE GRUNT, TOMTATE		2010	USEC-SE	reef	0.79	0.2	25	1	Snapper-Grouper Fishery of the South Atlantic Region	Tomtate - Southern Atlantic Coast	0
Actinopterygii	Perciformes	Haemulidae	Haemulon plumieri	sAtl white grunt	2000	1995	USEC-SE	reef	1.62	5.3	53	1	Snapper-Grouper Fishery of the South Atlantic Region	White grunt - Southern Atlantic Coast	4
Actinopterygii	Perciformes	Haemulidae	Orthopristis chrysoptera	USEC-NE PIGFISH		1960	USEC-NE	demersal	0.19	15.4	46	0
Actinopterygii	Perciformes	Haemulidae	Orthopristis chrysoptera	USEC-SE PIGFISH		1960	USEC-SE	demersal	0.4	187.4	46	0
Actinopterygii	Perciformes	Kyphosidae	Girella nigricans	USWC-48 OPALEYE		1960	USWC-48	benthopelagic	0.49	10.7	66	0
Actinopterygii	Perciformes	Kyphosidae	Medialuna californiensis	USWC-48 HALFMOON		1960	USWC-48	demersal	0.58	22.5	48	0
Actinopterygii	Perciformes	Labridae	Lachnolaimus maximus	East Florida hogfish	2013	1960	USEC-SE	reef	2.88	13.4	91	1	Snapper-Grouper Fishery of the South Atlantic Region	Hogfish - Southeast Florida	4
Actinopterygii	Perciformes	Labridae	Lachnolaimus maximus	Northern sAtl hogfish	2013	1960	USEC-SE	reef	4.65	19	91	1	Snapper-Grouper Fishery of the South Atlantic Region	Hogfish - Carolinas	-4
Actinopterygii	Perciformes	Labridae	Lachnolaimus maximus	West Florida hogfish	2013	1960	USEC-SE	reef	3.13	53	91	1	Reef Fish Resources of the Gulf of Mexico	Hogfish - Eastern Gulf of Mexico	4
Actinopterygii	Perciformes	Labridae	Semicossyphus pulcher	USWC California sheephead	2004	1960	USWC-48	reef	5.3	143.1	91	0
Actinopterygii	Perciformes	Labridae	Tautoga onitis	USEC tautog	1996	1960	USEC-NE	reef	0.78	524.8	91	0		Tautog - Northwestern Atlantic Coast	4
Actinopterygii	Perciformes	Labridae	Tautogolabrus adspersus	USEC-NE CUNNER		1960	USEC-NE	reef	3.51	12.5	38	0
Actinopterygii	Perciformes	Lobotidae	Lobotes surinamensis	USEC-SE TRIPLETAIL		1960	USEC-SE	benthopelagic	1.8	21.8	110	0
Actinopterygii	Perciformes	Lutjanidae	Apsilus dentatus	USEC-SE SNAPPER, BLACK		1985	USEC-SE	reef	3.72	20.8	65	0		Black snapper - Southern Atlantic Coast	0
Actinopterygii	Perciformes	Lutjanidae	Etelis oculatus	USEC-SE SNAPPER, QUEEN		1986	USEC-SE	bathy-	4.44	30.9	100	1	Reef Fish Resources of the Gulf of Mexico; Snapper-Grouper Fishery of the South Atlantic Region	Queen snapper - Gulf of Mexico; Queen snapper - Southern Atlantic Coast	0
Actinopterygii	Perciformes	Lutjanidae	Lutjanus analis	USSE mutton snapper	2008	1960	USEC-SE	reef	2.72	251.4	94	1	Snapper-Grouper Fishery of the South Atlantic Region / Reef Fish Resources of the Gulf of Mexico	Mutton snapper - Southern Atlantic Coast / Gulf of Mexico	4
Actinopterygii	Perciformes	Lutjanidae	Lutjanus apodus	USEC-SE SNAPPER, SCHOOLMASTER		1997	USEC-SE	reef	2.99	0.1	67.2	0		Schoolmaster - Gulf of Mexico; Schoolmaster - Southern Atlantic Coast	0
Actinopterygii	Perciformes	Lutjanidae	Lutjanus buccanella	USEC-SE SNAPPER, BLACKFIN		1984	USEC-SE	reef	4.44	6.9	75	1	Reef Fish Resources of the Gulf of Mexico; Snapper-Grouper Fishery of the South Atlantic Region	Blackfin snapper - Gulf of Mexico; Blackfin snapper - Southern Atlantic Coast	0
Actinopterygii	Perciformes	Lutjanidae	Lutjanus campechanus	GoMex red snapper	1988	1960	USEC-SE	reef	1.32	6072.3	100	1	Reef Fish Resources of the Gulf of Mexico	Red snapper - Gulf of Mexico	4
Actinopterygii	Perciformes	Lutjanidae	Lutjanus campechanus	sAtl red snapper	1998	1960	USEC-SE	reef	2.07	473	100	1	Snapper-Grouper Fishery of the South Atlantic Region	Red snapper - Southern Atlantic Coast	4
Actinopterygii	Perciformes	Lutjanidae	Lutjanus cyanopterus	USEC-SE SNAPPER, CUBERA		1982	USEC-SE	reef	3.1	5.1	160	1	Reef Fish Resources of the Gulf of Mexico; Snapper-Grouper Fishery of the South Atlantic Region	Cubera snapper - Gulf of Mexico; Cubera snapper - Southern Atlantic Coast	0
Actinopterygii	Perciformes	Lutjanidae	Lutjanus griseus	USEC-SE SNAPPER, GRAY		1960	USEC-SE	reef	2.11	460.4	89	1	Reef Fish Resources of the Gulf of Mexico; Snapper-Grouper Fishery of the South Atlantic Region	Gray snapper - Gulf of Mexico; Gray snapper - Southern Atlantic Coast	2
Actinopterygii	Perciformes	Lutjanidae	Lutjanus jocu	USEC-NE SNAPPER, DOG		1988	USEC-NE	reef	2.72	0.1	128	0
Actinopterygii	Perciformes	Lutjanidae	Lutjanus jocu	USEC-SE SNAPPER, DOG		1991	USEC-SE	reef	2.67	2	128	0		Dog snapper - Gulf of Mexico; Dog snapper - Southern Atlantic Coast	0
Actinopterygii	Perciformes	Lutjanidae	Lutjanus mahogoni	USEC-SE SNAPPER, MAHOGANY		1992	USEC-SE	reef	3.52	0.5	48	0		Mahogany snapper - Gulf of Mexico; Mahogany snapper - Southern Atlantic Coast	0
Actinopterygii	Perciformes	Lutjanidae	Lutjanus purpureus	USEC-SE SNAPPER CARIBBEAN RED		2000	USEC-SE	demersal	2.53	0.4	100	0
Actinopterygii	Perciformes	Lutjanidae	Lutjanus synagris	USEC-SE SNAPPER, LANE		1960	USEC-SE	reef	2.62	69.2	60	1	Reef Fish Resources of the Gulf of Mexico; Snapper-Grouper Fishery of the South Atlantic Region	Lane snapper - Gulf of Mexico; Lane snapper - Southern Atlantic Coast	1
Actinopterygii	Perciformes	Lutjanidae	Lutjanus vivanus	USEC-SE SNAPPER, SILK		1981	USEC-SE	reef	4.69	147	83	1	Reef Fish Resources of the Gulf of Mexico; Snapper-Grouper Fishery of the South Atlantic Region	Silk snapper - Gulf of Mexico; Silk snapper - Southern Atlantic Coast	0
Actinopterygii	Perciformes	Lutjanidae	Ocyurus chrysurus	USSE yellowtail snapper	2003	1960	USEC-SE	reef	2.96	1079	86.3	1	Snapper-Grouper Fishery of the South Atlantic Region / Reef Fish Resources of the Gulf of Mexico	Yellowtail snapper - Southern Atlantic Coast / Gulf of Mexico	4
Actinopterygii	Perciformes	Lutjanidae	Pristipomoides aquilonaris	USEC-SE WENCHMAN		1995	USEC-SE	demersal	2.55	19.4	56	1	Reef Fish Resources of the Gulf of Mexico	Wenchman - Gulf of Mexico	0
Actinopterygii	Perciformes	Lutjanidae	Rhomboplites aurorubens	GoMex vermilion snapper	1998	1960	USEC-SE	demersal	3.38	1199.6	60	1	Reef Fish Resources of the Gulf of Mexico	Vermilion snapper - Gulf of Mexico	4
Actinopterygii	Perciformes	Lutjanidae	Rhomboplites aurorubens	sAtl vermilion snapper	1998	1960	USEC-SE	demersal	3.93	639.6	60	1	Snapper-Grouper Fishery of the South Atlantic Region	Vermilion snapper - Southern Atlantic Coast	4
Actinopterygii	Perciformes	Malacanthidae	Caulolatilus chrysops	USEC-SE TILEFISH, GOLDFACE		1986	USEC-SE	demersal	3.13	41	60	1	Reef Fish Resources of the Gulf of Mexico	Goldface tilefish - Gulf of Mexico	0
Actinopterygii	Perciformes	Malacanthidae	Caulolatilus cyanops	USEC-SE TILEFISH, BLACKLINE		1985	USEC-SE	demersal	1.56	1.4	60	0		Blackline tilefish - Gulf of Mexico	0
Actinopterygii	Perciformes	Malacanthidae	Caulolatilus microps	sAtl blueline tilefish	2004	1985	USEC-SE	demersal	2.05	117.3	90	1	Snapper-Grouper Fishery of the South Atlantic Region	Blueline tilefish - Southern Atlantic Coast	4
Actinopterygii	Perciformes	Malacanthidae	Caulolatilus microps	USEC-SE TILEFISH, BLUELINE		1988	USEC-SE	demersal	2.06	98.2	90	1	Reef Fish Resources of the Gulf of Mexico	Blueline tilefish - Gulf of Mexico	0
Actinopterygii	Perciformes	Malacanthidae	Caulolatilus princeps	USWC-48 WHITEFISH, OCEAN		1960	USWC-48	reef	0.28	9.3	102	0
Actinopterygii	Perciformes	Malacanthidae	Caulolatilus princeps	USWC-AK WHITEFISH, OCEAN		1963	USWC-AK	reef	0.59	43.3	102	0
Actinopterygii	Perciformes	Malacanthidae	Lopholatilus chamaeleonticeps	GoMex golden tilefish	2011	1960	USEC-SE	demersal	2.74	487.4	125	1	Reef Fish Resources of the Gulf of Mexico	Tilefish - Gulf of Mexico	4
Actinopterygii	Perciformes	Malacanthidae	Lopholatilus chamaeleonticeps	sAtl golden tilefish	2004	1960	USEC-SE	demersal	2.74	1682.7	125	1	Snapper-Grouper Fishery of the South Atlantic Region	Tilefish - Southern Atlantic Coast	4
Actinopterygii	Perciformes	Malacanthidae	Lopholatilus chamaeleonticeps	USNE golden tilefish	1993	1960	USEC-NE	demersal	1.53	3967.6	125	1	Tilefish	Tilefish - Mid-Atlantic Coast	1
Actinopterygii	Perciformes	Malacanthidae	Malacanthus plumieri	USEC-NE TILEFISH, SAND		2005	USEC-NE	reef	4.65	0.3	70	0
Actinopterygii	Perciformes	Malacanthidae	Malacanthus plumieri	USEC-SE TILEFISH, SAND		1992	USEC-SE	reef	1.98	2.5	70	1	Snapper-Grouper Fishery of the South Atlantic Region	Sand tilefish - Southern Atlantic Coast	0
Actinopterygii	Perciformes	Moronidae	Morone saxatilis	USEC striped bass	1997	1960	USEC-NE	demersal	1	6686.3	200	0		Striped bass - Gulf of Maine / Cape Hatteras	4
Actinopterygii	Perciformes	Moronidae	Morone saxatilis	USWC-48 BASS, STRIPED		1960	USWC-48	demersal	0.3	31.2	200	0
Actinopterygii	Perciformes	Polyprionidae	Polyprion americanus	sAtl wreckfish	2001	1988	USEC-SE	demersal	2.94	1729.1	210	1	Snapper-Grouper Fishery of the South Atlantic Region	Wreckfish - Southern Atlantic Coast	4
Actinopterygii	Perciformes	Polyprionidae	Stereolepis gigas	USWC-48 SEA BASS, GIANT		1960	USWC-48	demersal	0.51	202.4	250	0
Actinopterygii	Perciformes	Pomacentridae	Chromis punctipinnis	USWC-48 BLACKSMITH		1973	USWC-48	reef	0.12	16	25	0
Actinopterygii	Perciformes	Pomatomidae	Pomatomus saltatrix	USEC bluefish	1994	1960	USEC-NE	pelagic	0.37	7466.1	130	1	Bluefish	Bluefish - Atlantic Coast	1
Actinopterygii	Perciformes	Pomatomidae	Pomatomus saltatrix	USEC-SE BLUEFISH		1960	USEC-SE	pelagic	0.33	703.6	130	0		Bluefish - Gulf of Mexico	1
Actinopterygii	Perciformes	Priacanthidae	Priacanthus arenatus	USEC-SE BIGEYE		1994	USEC-SE	reef	1.97	4.1	50	0
Actinopterygii	Perciformes	Rachycentridae	Rachycentron canadum	GoMex cobia	2001	1960	USEC-SE	reef	2.36	166.6	200	1	Coastal Migratory Pelagic Resources of the Gulf of Mexico and South Atlantic	Cobia - Gulf of Mexico	4
Actinopterygii	Perciformes	Rachycentridae	Rachycentron canadum	sAtl cobia	2013	1960	USEC-SE	reef	2.06	30.8	200	1	Coastal Migratory Pelagic Resources of the Gulf of Mexico and South Atlantic	Cobia - Southern Atlantic Coast	4
Actinopterygii	Perciformes	Sciaenidae	Atractoscion nobilis	USWC California white seabass	2016	1960	USWC-48	demersal	1.55	1554.1	166	0		White seabass - Pacific Coast	0
Actinopterygii	Perciformes	Sciaenidae	Cynoscion arenarius	USEC-SE SEATROUT, SAND		1960	USEC-SE	demersal	0.41	1176.1	63.5	0
Actinopterygii	Perciformes	Sciaenidae	Cynoscion nebulosus	Mississippi spotted sea trout	2016	1960	USEC-SE	demersal	1.1	571.4	100	0
Actinopterygii	Perciformes	Sciaenidae	Cynoscion nebulosus	USEC-NE SEATROUT, SPOTTED		1960	USEC-NE	demersal	1.42	89.2	100	0		Spotted seatrout - Atlantic Coast	0
Actinopterygii	Perciformes	Sciaenidae	Cynoscion nebulosus	USEC-SE SEATROUT, SPOTTED		1960	USEC-SE	demersal	1.07	3802.8	100	0		Spotted seatrout - Atlantic Coast	0
Actinopterygii	Perciformes	Sciaenidae	Cynoscion regalis	USEC weakfish	1991	1960	USEC-SE	demersal	0.53	16312.4	98	0		Weakfish - Southern New England / Mid-Atlantic	4
Actinopterygii	Perciformes	Sciaenidae	Genyonemus lineatus	USWC-48 CROAKER, PACIFIC WHITE		1960	USWC-48	benthopelagic	0.61	1484.8	41	0		White croaker - Pacific Coast	0
Actinopterygii	Perciformes	Sciaenidae	Leiostomus xanthurus	USEC-NE SPOT		1960	USEC-NE	demersal	0.7	3069.2	36	0		Spot - Mid-Atlantic Coast	0
Actinopterygii	Perciformes	Sciaenidae	Leiostomus xanthurus	USEC-SE SPOT		1960	USEC-SE	demersal	0.41	4923.8	36	0
Actinopterygii	Perciformes	Sciaenidae	Menticirrhus saxatilis	USEC-NE KINGFISH, NORTHERN		2007	USEC-NE	demersal	1.6	0.3	46	0
Actinopterygii	Perciformes	Sciaenidae	Micropogonias undulatus	USEC Atlantic croaker	2003	1960	USEC-SE	demersal	0.52	13532.1	55	0		Atlantic croaker - Mid-Atlantic Coast	2
Actinopterygii	Perciformes	Sciaenidae	Micropogonias undulatus	USEC-SE CROAKER, ATLANTIC		1960	USEC-SE	demersal	0.29	18265.7	55	0		Atlantic croaker - Southern Atlantic Coast	0
Actinopterygii	Perciformes	Sciaenidae	Pogonias cromis	USEC-NE DRUM, BLACK		1960	USEC-NE	demersal	0.69	219.8	170	0
Actinopterygii	Perciformes	Sciaenidae	Pogonias cromis	USEC-SE DRUM, BLACK		1960	USEC-SE	demersal	1.05	4877.2	170	0		Black drum - Gulf of Mexico	0
Actinopterygii	Perciformes	Sciaenidae	Sciaenops ocellatus	GoMex red drum	2000	1960	USEC-SE	demersal	0.9	6408	155	1	Red Drum Fishery of the Gulf of Mexico	Red drum - Gulf of Mexico	4
Actinopterygii	Perciformes	Sciaenidae	Sciaenops ocellatus	USNE midAtl red drum	2009	1960	USEC-NE	demersal	1.21	175.2	155	0		Red drum - Northern Atlantic Coast	4
Actinopterygii	Perciformes	Sciaenidae	Sciaenops ocellatus	USSE sAtl red drum	2009	1960	USEC-SE	demersal	0.67	125	155	0		Red drum - Southern Atlantic Coast	4
Actinopterygii	Perciformes	Sciaenidae	Seriphus politus	USWC-48 QUEENFISH		1974	USWC-48	demersal	0.5	47.3	30	0
Actinopterygii	Perciformes	Scombridae	Acanthocybium solandri	USEC-NE WAHOO		1983	USEC-NE	pelagic	4.02	8.9	250	0
Actinopterygii	Perciformes	Scombridae	Acanthocybium solandri	USEC-SE WAHOO		1974	USEC-SE	pelagic	2.98	163.2	250	1	Dolphin and Wahoo Fishery of the Atlantic	Wahoo - Southern Atlantic Coast	0
Actinopterygii	Perciformes	Scombridae	Acanthocybium solandri	USWC-48 WAHOO		1960	USWC-48	pelagic	0.76	14.6	250	0
Actinopterygii	Perciformes	Scombridae	Auxis thazard	USEC-NE MACKEREL, FRIGATE		1960	USEC-NE	pelagic	0.29	74.8	65	0
Actinopterygii	Perciformes	Scombridae	Scomber japonicus	USEC-NE MACKEREL, CHUB		1960	USEC-NE	pelagic	0.3	1984.2	64	0
Actinopterygii	Perciformes	Scombridae	Scomber japonicus	USEC-SE MACKEREL, CHUB		1995	USEC-SE	pelagic	1.18	121.6	64	0
Actinopterygii	Perciformes	Scombridae	Scomber japonicus	USWC Pacific mackerel	2004	1960	USWC-48	pelagic	0.13	35256.5	64	1	Coastal Pelagic Species	Pacific chub mackerel - Pacific Coast	4
Actinopterygii	Perciformes	Scombridae	Scomberomorus cavalla	GoMex king mackerel	1983	1960	USEC-SE	reef	0.89	2896	184	1	Coastal Migratory Pelagic Resources of the Gulf of Mexico and South Atlantic	King mackerel - Gulf of Mexico	4
Actinopterygii	Perciformes	Scombridae	Scomberomorus cavalla	sAtl king mackerel	1983	1960	USEC-SE	reef	0.89	2854	184	1	Coastal Migratory Pelagic Resources of the Gulf of Mexico and South Atlantic	King mackerel - Southern Atlantic Coast	4
Actinopterygii	Perciformes	Scombridae	Scomberomorus maculatus	GoMex Spanish mackerel	1996	1960	USEC-SE	pelagic	0.39	3880.2	91	1	Coastal Migratory Pelagic Resources of the Gulf of Mexico and South Atlantic	Spanish mackerel - Gulf of Mexico	4
Actinopterygii	Perciformes	Scombridae	Scomberomorus maculatus	sAtl Spanish mackerel	1996	1960	USEC-SE	pelagic	0.48	5015.3	91	1	Coastal Migratory Pelagic Resources of the Gulf of Mexico and South Atlantic	Spanish mackerel - Southern Atlantic Coast	4
Actinopterygii	Perciformes	Scombridae	Scomberomorus sierra	USWC-48 PACIFIC SIERRA		1960	USWC-48	pelagic	0.21	1.9	99	0
Actinopterygii	Perciformes	Scombridae	Scomber scombrus	USNE Atlantic mackerel	1977	1960	USEC-NE	pelagic	0.21	10021.3	60	1	Atlantic Mackerel, Squid and Butterfish	Atlantic mackerel - Gulf of Maine / Cape Hatteras	1
Actinopterygii	Perciformes	Serranidae	Centropristis ocyurus	USEC-SE SEA BASS, BANK		1991	USEC-SE	demersal	1.83	1.3	30	1	Snapper-Grouper Fishery of the South Atlantic Region	Bank sea bass - Southern Atlantic Coast	0
Actinopterygii	Perciformes	Serranidae	Centropristis philadelphica	USEC-SE SEA BASS, ROCK		1992	USEC-SE	reef	2.03	26.3	30	1	Snapper-Grouper Fishery of the South Atlantic Region	Rock sea bass - Southern Atlantic Coast	0
Actinopterygii	Perciformes	Serranidae	Centropristis striata	sAtl black sea bass	1995	1960	USEC-SE	reef	1.22	740.233	66	1	Snapper-Grouper Fishery of the South Atlantic Region	Black sea bass - Southern Atlantic Coast	4
Actinopterygii	Perciformes	Serranidae	Centropristis striata	USEC-SE SEA BASS, BLACK		1960	USEC-SE	reef	1.3	292.3	66	0
Actinopterygii	Perciformes	Serranidae	Centropristis striata	USNE black sea bass	1994	1960	USEC-NE	reef	0.65	9899.4	66	1	Summer Flounder, Scup and Black Sea Bass	Black sea bass - Mid-Atlantic Coast	4
Actinopterygii	Perciformes	Serranidae	Cephalopholis cruentata	USEC-SE GRAYSBY		1991	USEC-SE	reef	4.74	8.2	42.6	1	Snapper-Grouper Fishery of the South Atlantic Region	Graysby - Southern Atlantic Coast	0
Actinopterygii	Perciformes	Serranidae	Diplectrum formosum	USEC-NE SAND PERCH		1960	USEC-NE	reef	0.14	11.9	30	0
Actinopterygii	Perciformes	Serranidae	Diplectrum formosum	USEC-SE SAND PERCH		1960	USEC-SE	reef	0.97	127.2	30	0		Sand perch - Gulf of Mexico	0
Actinopterygii	Perciformes	Serranidae	Diplectrum formosum	USWC-48 SAND PERCH		1973	USWC-48	reef	0.61	137.4	30	0
Actinopterygii	Perciformes	Serranidae	Epinephelus adscensionis	USEC-SE HIND, ROCK		1984	USEC-SE	demersal	6.35	13.9	61	1	Snapper-Grouper Fishery of the South Atlantic Region	Rock hind - Gulf of Mexico; Rock hind - Southern Atlantic Coast	0
Actinopterygii	Perciformes	Serranidae	Epinephelus analogus	USWC-48 SPOTTED CABRILLA		1960	USWC-48	reef	0.33	260.5	114	0
Actinopterygii	Perciformes	Serranidae	Epinephelus drummondhayi	USEC-SE HIND, SPECKLED		1980	USEC-SE	demersal	4.3	47.4	110	1	Reef Fish Resources of the Gulf of Mexico; Snapper-Grouper Fishery of the South Atlantic Region	Speckled hind - Gulf of Mexico; Speckled hind - Southern Atlantic Coast	2
Actinopterygii	Perciformes	Serranidae	Epinephelus flavolimbatus	GoMex yellowedge grouper	2011	1981	USEC-SE	demersal	5.12	716.4	115	1	Reef Fish Resources of the Gulf of Mexico	Yellowedge grouper - Gulf of Mexico	4
Actinopterygii	Perciformes	Serranidae	Epinephelus fulvus	USEC-SE CONEY		1996	USEC-SE	reef	0.44	12.1	41	1	Snapper-Grouper Fishery of the South Atlantic Region	Coney - Southern Atlantic Coast	0
Actinopterygii	Perciformes	Serranidae	Epinephelus guttatus	USEC-SE HIND, RED		1984	USEC-SE	reef	4.54	34.6	76	1	Snapper-Grouper Fishery of the South Atlantic Region	Red hind - Gulf of Mexico; Red hind - Southern Atlantic Coast	0
Actinopterygii	Perciformes	Serranidae	Epinephelus inermis	USEC-SE GROUPER, MARBLED		1986	USEC-SE	reef	3.56	19.7	91	0
Actinopterygii	Perciformes	Serranidae	Epinephelus itajara	USEC-SE GROUPER, GOLIATH		1960	USEC-SE	reef	0.46	128.9	250	1	Snapper-Grouper Fishery of the South Atlantic Region / Reef Fish Resources of the Gulf of Mexico	Goliath grouper - Southern Atlantic Coast / Gulf of Mexico	-1
Actinopterygii	Perciformes	Serranidae	Epinephelus morio	GoMex red grouper	1991	1960	USEC-SE	reef	3.55	4001.5	125	1	Reef Fish Resources of the Gulf of Mexico	Red grouper - Gulf of Mexico	5
Actinopterygii	Perciformes	Serranidae	Epinephelus morio	sAtl red grouper	2010	1960	USEC-SE	reef	5	293	125	1	Snapper-Grouper Fishery of the South Atlantic Region	Red grouper - Southern Atlantic Coast	4
Actinopterygii	Perciformes	Serranidae	Epinephelus mystacinus	USEC-SE GROUPER, MISTY		1990	USEC-SE	bathy-	4.84	2	160	1	Snapper-Grouper Fishery of the South Atlantic Region	Misty grouper - Gulf of Mexico; Misty grouper - Southern Atlantic Coast	0
Actinopterygii	Perciformes	Serranidae	Epinephelus nigritus	USEC-SE GROUPER, WARSAW		1960	USEC-SE	demersal	1.64	162.6	230	1	Reef Fish Resources of the Gulf of Mexico; Snapper-Grouper Fishery of the South Atlantic Region	Warsaw grouper - Gulf of Mexico; Warsaw grouper - Southern Atlantic Coast	2
Actinopterygii	Perciformes	Serranidae	Epinephelus niveatus	sAtl snowy grouper	2004	1974	USEC-SE	demersal	3.78	254.6	122	1	Snapper-Grouper Fishery of the South Atlantic Region	Snowy grouper - Southern Atlantic Coast	4
Actinopterygii	Perciformes	Serranidae	Epinephelus niveatus	USEC-NE GROUPER, SNOWY		1999	USEC-NE	demersal	4.99	0.8	122	0
Actinopterygii	Perciformes	Serranidae	Epinephelus niveatus	USEC-SE GROUPER, SNOWY		1985	USEC-SE	demersal	4.78	128.5	122	1	Reef Fish Resources of the Gulf of Mexico	Snowy grouper - Gulf of Mexico	0
Actinopterygii	Perciformes	Serranidae	Epinephelus striatus	USEC-SE GROUPER, NASSAU		1986	USEC-SE	reef	3.66	7	122	1	Snapper-Grouper Fishery of the South Atlantic Region	Nassau grouper - Southern Atlantic Coast / Gulf of Mexico	1
Actinopterygii	Perciformes	Serranidae	Hemanthias leptus	USEC-SE BASS, LONGTAIL		1994	USEC-SE	demersal	2.39	0.8	50	0
Actinopterygii	Perciformes	Serranidae	Mycteroperca bonaci	USSE black grouper	2010	1960	USEC-SE	reef	4.72	763.3	150	1	Snapper-Grouper Fishery of the South Atlantic Region / Reef Fish Resources of the Gulf of Mexico	Black grouper - Southern Atlantic Coast / Gulf of Mexico	4
Actinopterygii	Perciformes	Serranidae	Mycteroperca interstitialis	USEC-SE GROUPER, YELLOWMOUTH		1999	USEC-SE	reef	5.12	0.4	84	1	Reef Fish Resources of the Gulf of Mexico; Snapper-Grouper Fishery of the South Atlantic Region	Yellowmouth grouper - Gulf of Mexico; Yellowmouth grouper - Southern Atlantic Coast	0
Actinopterygii	Perciformes	Serranidae	Mycteroperca microlepis	GoMex gag grouper	1994	1960	USEC-SE	reef	4.56	793.8	145	1	Reef Fish Resources of the Gulf of Mexico	Gag - Gulf of Mexico	5
Actinopterygii	Perciformes	Serranidae	Mycteroperca microlepis	sAtl gag grouper	1994	1960	USEC-SE	reef	4.12	445.1	145	1	Snapper-Grouper Fishery of the South Atlantic Region	Gag - Southern Atlantic Coast	4
Actinopterygii	Perciformes	Serranidae	Mycteroperca phenax	sAtl scamp	1998	1980	USEC-SE	reef	4.36	224.7	107	1	Snapper-Grouper Fishery of the South Atlantic Region	Scamp - Southern Atlantic Coast	4
Actinopterygii	Perciformes	Serranidae	Mycteroperca phenax	USEC-SE SCAMP		1985	USEC-SE	reef	5.58	174	107	1	Reef Fish Resources of the Gulf of Mexico	Scamp - Gulf of Mexico	0
Actinopterygii	Perciformes	Serranidae	Mycteroperca venenosa	USEC-SE GROUPER, YELLOWFIN		1984	USEC-SE	reef	4.36	195.9	100	1	Reef Fish Resources of the Gulf of Mexico; Snapper-Grouper Fishery of the South Atlantic Region	Yellowfin grouper - Gulf of Mexico; Yellowfin grouper - Southern Atlantic Coast	0
Actinopterygii	Perciformes	Serranidae	Paranthias furcifer	USEC-SE CREOLE-FISH		1998	USEC-SE	reef	2.15	2.4	30	0
Actinopterygii	Perciformes	Sparidae	Archosargus probatocephalus	USEC-NE SHEEPSHEAD		1960	USEC-NE	reef	0.8	12.3	91	0
Actinopterygii	Perciformes	Sparidae	Archosargus probatocephalus	USEC-SE SHEEPSHEAD		1960	USEC-SE	reef	0.63	2280.2	91	0		Sheepshead - Southern Atlantic Coast	0
Actinopterygii	Perciformes	Sparidae	Calamus bajonado	USEC-SE PORGY, JOLTHEAD		1993	USEC-SE	reef	1.86	9.7	76	1	Snapper-Grouper Fishery of the South Atlantic Region	Jolthead porgy - Southern Atlantic Coast	0
Actinopterygii	Perciformes	Sparidae	Calamus leucosteus	USEC-SE PORGY, WHITEBONE		1988	USEC-SE	demersal	1.98	5	46	1	Snapper-Grouper Fishery of the South Atlantic Region	Whitebone porgy - Southern Atlantic Coast	0
Actinopterygii	Perciformes	Sparidae	Calamus nodosus	USEC-SE PORGY, KNOBBED		1985	USEC-SE	reef	1.51	39.7	54.4	1	Snapper-Grouper Fishery of the South Atlantic Region	Knobbed porgy - Southern Atlantic Coast	0
Actinopterygii	Perciformes	Sparidae	Diplodus holbrookii	USEC-SE PINFISH, SPOTTAIL		1986	USEC-SE	demersal	1.13	18.4	46	0
Actinopterygii	Perciformes	Sparidae	Lagodon rhomboides	USEC-SE PINFISH		1960	USEC-SE	demersal	1.93	464.1	40	0
Actinopterygii	Perciformes	Sparidae	Pagrus pagrus	sAtl red porgy	1992	1978	USEC-SE	benthopelagic	2.4	349.9	91	1	Snapper-Grouper Fishery of the South Atlantic Region	Red porgy - Southern Atlantic Coast	4
Actinopterygii	Perciformes	Sparidae	Pagrus pagrus	USEC-SE PORGY, RED		1992	USEC-SE	benthopelagic	2.5	176.4	91	0
Actinopterygii	Perciformes	Sparidae	Stenotomus caprinus	USEC-SE PORGY, LONGSPINE		2011	USEC-SE	demersal	2.58	0.2	30	1	Snapper-Grouper Fishery of the South Atlantic Region	Longspine porgy - Southern Atlantic Coast	0
Actinopterygii	Perciformes	Sparidae	Stenotomus chrysops	USNE scup	1995	1960	USEC-SE	demersal	1.09	166.5	46	1	Summer Flounder, Scup and Black Sea Bass	Scup - Atlantic Coast	1
Actinopterygii	Perciformes	Stichaeidae	Cebidichthys violaceus	USWC-48 PRICKLEBACK, MONKEYFACE		1991	USWC-48	demersal	6.29	0.4	76	0
Actinopterygii	Perciformes	Stromateidae	Peprilus alepidotus	USEC-NE HARVESTFISH		1960	USEC-NE	benthopelagic	0.75	244.1	30	0
Actinopterygii	Perciformes	Stromateidae	Peprilus alepidotus	USEC-SE HARVESTFISH		1960	USEC-SE	benthopelagic	0.87	332.6	30	0
Actinopterygii	Perciformes	Stromateidae	Peprilus simillimus	USWC-48 POMPANO, PACIFIC		1960	USWC-48	benthopelagic	0.78	122.2	28	0
Actinopterygii	Perciformes	Stromateidae	Peprilus triacanthus	USNE butterfish	1983	1960	USEC-NE	benthopelagic	0.34	8837	30	1	Atlantic Mackerel, Squid and Butterfish	Butterfish - Gulf of Maine / Cape Hatteras	1
Actinopterygii	Perciformes	Trichiuridae	Trichiurus lepturus	USEC-SE CUTLASSFISH, ATLANTIC		1960	USEC-SE	benthopelagic	1.6	375.1	234	0
Actinopterygii	Perciformes	Uranoscopidae	Astroscopus guttatus	USEC-NE STARGAZER, NOTHERN		2009	USEC-NE	demersal	0.57	0.3	59	0
Actinopterygii	Perciformes	Zoarcidae	Macrozoarces americanus	USEC-NE POUT, OCEAN		1960	USEC-NE	demersal	0.19	2194.6	110	1	Northeast Multispecies	Ocean pout - Northwestern Atlantic Coast	1
Actinopterygii	Pleuronectiformes	Achiridae	Trinectes maculatus	USEC-NE HOGCHOKER		1960	USEC-NE	demersal	0.09	8.9	20	0
Actinopterygii	Pleuronectiformes	Cynoglossidae	Paraplagusia bilineata	USWC-48 SOLE, ROCK		1976	USWC-48	demersal	0.72	244	30	0		Doublelined tonguesole - Pacific Coast	0
Actinopterygii	Pleuronectiformes	Paralichthyidae	Citharichthys sordidus	Pacific sanddab - Pacific Coast	2013	1960	USWC-48	demersal	0.64	1269.4	41	1	Pacific Coast Groundfish	Pacific sanddab - Pacific Coast	4
Actinopterygii	Pleuronectiformes	Paralichthyidae	Paralichthys californicus	USWC-48 HALIBUT, CALIFORNIA		1960	USWC-48	demersal	3.9	606.7	152	0
Actinopterygii	Pleuronectiformes	Paralichthyidae	Paralichthys dentatus	USNE summer flounder	1990	1960	USEC-NE	demersal	1.25	18077.6	94	1	Summer Flounder, Scup and Black Sea Bass	Summer flounder - Mid-Atlantic Coast	4
Actinopterygii	Pleuronectiformes	Paralichthyidae	Paralichthys lethostigma	North Carolina southern flounder	2009	1978	USEC-SE	demersal	3.2	2213	83	0
Actinopterygii	Pleuronectiformes	Paralichthyidae	Paralichthys lethostigma	USEC-NE FLOUNDER, SOUTHERN		2003	USEC-NE	demersal	3.08	0.7	83	0
Actinopterygii	Pleuronectiformes	Paralichthyidae	Paralichthys lethostigma	USEC-SE FLOUNDER, SOUTHERN		1978	USEC-SE	demersal	2.25	85.2	83	0
Actinopterygii	Pleuronectiformes	Paralichthyidae	Paralichthys oblongus	USEC-NE FLOUNDER, FOURSPOT		2006	USEC-NE	demersal	0.93	13.2	41	0
Actinopterygii	Pleuronectiformes	Paralichthyidae	Xystreurys liolepis	USWC-48 SOLE, FANTAIL		1979	USWC-48	demersal	1.14	1.7	63.5	0
Actinopterygii	Pleuronectiformes	Pleuronectidae	Atheresthes evermanni	BSAI Kamchatka flounder	2012	1960	USWC-AK	demersal	0.46	21153	100	1	Groundfish of the Bering Sea and Aleutian Islands Management Area	Kamchatka flounder - Bering Sea / Aleutian Islands	4
Actinopterygii	Pleuronectiformes	Pleuronectidae	Atheresthes stomias	BSAI arrowtooth flounder	1988	1981	USWC-AK	demersal	0.17	476.379	84	1	Groundfish of the Bering Sea and Aleutian Islands Management Area	Arrowtooth flounder - Bering Sea / Aleutian Islands	5
Actinopterygii	Pleuronectiformes	Pleuronectidae	Atheresthes stomias	GOA arrowtooth flounder	1996	1973	USWC-AK	demersal	0.13	2329.61	84	1	Groundfish of the Gulf of Alaska	Arrowtooth flounder - Gulf of Alaska	4
Actinopterygii	Pleuronectiformes	Pleuronectidae	Atheresthes stomias	USWC arrowtooth flounder	2007	1960	USWC-48	demersal	0.23	5804.5	84	1	Pacific Coast Groundfish	Arrowtooth flounder - Pacific Coast	4
Actinopterygii	Pleuronectiformes	Pleuronectidae	Eopsetta jordani	USWC-AK SOLE, PETRALE		1985	USWC-AK	demersal	0.87	116	53	1	Groundfish of the Bering Sea and Aleutian Islands Management Area; Groundfish of the Gulf of Alaska	Petrale sole - Bering Sea / Aleutian Islands; Petrale sole - Gulf of Alaska	0
Actinopterygii	Pleuronectiformes	Pleuronectidae	Eopsetta jordani	USWC petrale sole	1984	1960	USWC-48	demersal	0.6	4209	53	1	Pacific Coast Groundfish	Petrale sole - Pacific Coast	4
Actinopterygii	Pleuronectiformes	Pleuronectidae	Glyptocephalus cynoglossus	GoMaine witch flounder	1994	1960	USEC-NE	demersal	1.24	6652.8	60	1	Northeast Multispecies	Witch flounder - Northwestern Atlantic Coast	4
Actinopterygii	Pleuronectiformes	Pleuronectidae	Glyptocephalus zachirus	GOA rex sole	2004	1982	USWC-AK	demersal	0.43	5740.8	60	1	Groundfish of the Gulf of Alaska	Rex sole - Gulf of Alaska	4
Actinopterygii	Pleuronectiformes	Pleuronectidae	Glyptocephalus zachirus	Rex sole - Pacific Coast	2013	1960	USWC-48	demersal	0.55	4620.1	60	1	Pacific Coast Groundfish	Rex sole - Pacific Coast	3
Actinopterygii	Pleuronectiformes	Pleuronectidae	Hippoglossoides elassodon	BSAI flathead sole	1998	1984	USWC-AK	demersal	0.23	17020.6	52	1	Groundfish of the Bering Sea and Aleutian Islands Management Area	Flathead sole - Bering Sea / Aleutian Islands	5
Actinopterygii	Pleuronectiformes	Pleuronectidae	Hippoglossoides elassodon	GOA flathead sole	2003	1960	USWC-AK	demersal	0.15	2556.46	52	1	Groundfish of the Gulf of Alaska	Flathead sole - Gulf of Alaska	4
Actinopterygii	Pleuronectiformes	Pleuronectidae	Hippoglossoides elassodon	USWC-48 SOLE, FLATHEAD		1978	USWC-48	demersal	0.7	35.5	52	1	Pacific Coast Groundfish	Flathead sole - Pacific Coast	0
Actinopterygii	Pleuronectiformes	Pleuronectidae	Hippoglossoides platessoides	GeBank/GoMaine American plaice	1992	1960	USEC-NE	demersal	0.96	15131.9	82.6	1	Northeast Multispecies	American plaice - Gulf of Maine / Georges Bank	4
Actinopterygii	Pleuronectiformes	Pleuronectidae	Hippoglossus hippoglossus	GeBank/GoMaine Atlantic halibut	2008	1960	USEC-NE	demersal	1.83	243.8	470	1	Northeast Multispecies	Atlantic halibut - Northwestern Atlantic Coast	-3
Actinopterygii	Pleuronectiformes	Pleuronectidae	Hippoglossus stenolepis	Pacific halibut (coastwide)	1960	1960	USWC-AK	demersal	0.31	27539.6	258	0		Pacific halibut - Pacific Coast / Alaska	4
Actinopterygii	Pleuronectiformes	Pleuronectidae	Isopsetta isolepis	USWC-48 SOLE, BUTTER		1981	USWC-48	demersal	0.45	43.6	55	1	Pacific Coast Groundfish	Butter sole - Pacific Coast	0
Actinopterygii	Pleuronectiformes	Pleuronectidae	Lepidopsetta bilineata	GOA southern rock sole	2012	1981	USWC-AK	demersal	0.39	1266.51	58	1	Groundfish of the Gulf of Alaska	Rock sole - Gulf of Alaska	4
Actinopterygii	Pleuronectiformes	Pleuronectidae	Lepidopsetta polyxystra	BSAI northern rock sole	1992	1981	USWC-AK	demersal	0.3	42707.8	69	1	Groundfish of the Bering Sea and Aleutian Islands Management Area	Northern rock sole - Bering Sea / Aleutian Islands	4
Actinopterygii	Pleuronectiformes	Pleuronectidae	Lepidopsetta polyxystra	GOA northern rock sole	2012	1981	USWC-AK	demersal	0.39	2721.35	69	1	Groundfish of the Gulf of Alaska	Northern rock sole - Gulf of Alaska	4
Actinopterygii	Pleuronectiformes	Pleuronectidae	Limanda aspera	BSAI yellowfin sole	1987	1977	USWC-AK	demersal	0.37	32.9	49	1	Groundfish of the Bering Sea and Aleutian Islands Management Area	Yellowfin sole - Bering Sea / Aleutian Islands	5
Actinopterygii	Pleuronectiformes	Pleuronectidae	Limanda ferruginea	CCod/GoMaine yellowtail flounder	1999	1960	USEC-NE	demersal	0.72	10733.7	64	1	Northeast Multispecies	Yellowtail flounder - Cape Cod / Gulf of Maine	4
Actinopterygii	Pleuronectiformes	Pleuronectidae	Limanda ferruginea	GeBank yellowtail flounder	1989	1960	USEC-NE	demersal	0.58	12602.1	64	1	Northeast Multispecies	Yellowtail flounder - Georges Bank	1
Actinopterygii	Pleuronectiformes	Pleuronectidae	Limanda ferruginea	sNEng/midAtl yellowtail flounder	1989	1960	USEC-NE	demersal	0.57	14791.4	64	1	Northeast Multispecies	Yellowtail flounder - Southern New England / Mid-Atlantic	4
Actinopterygii	Pleuronectiformes	Pleuronectidae	Microstomus bathybius	USWC-48 SOLE, DEEPSEA		2011	USWC-48	bathy-	1.13	0.1	47	0
Actinopterygii	Pleuronectiformes	Pleuronectidae	Microstomus pacificus	GOA dover sole	2003	1983	USWC-AK	demersal	0.26	2221.5	76	1	Groundfish of the Gulf of Alaska	Dover sole - Gulf of Alaska	4
Actinopterygii	Pleuronectiformes	Pleuronectidae	Microstomus pacificus	USWC dover sole	1984	1960	USWC-48	demersal	0.33	20944.3	76	1	Pacific Coast Groundfish	Dover sole - Pacific Coast	4
Actinopterygii	Pleuronectiformes	Pleuronectidae	Parophrys vetulus	USWC-AK SOLE, ENGLISH		1985	USWC-AK	demersal	0.3	40.2	49	1	Groundfish of the Bering Sea and Aleutian Islands Management Area; Groundfish of the Gulf of Alaska	English sole - Bering Sea / Aleutian Islands; English sole - Gulf of Alaska	0
Actinopterygii	Pleuronectiformes	Pleuronectidae	Parophrys vetulus	USWC English sole	1985	1960	USWC-48	demersal	0.36	8082.4	49	1	Pacific Coast Groundfish	English sole - Pacific Coast	3
Actinopterygii	Pleuronectiformes	Pleuronectidae	Platichthys stellatus	USWC-AK FLOUNDER, STARRY		1981	USWC-AK	demersal	0.35	877.1	91	1	Groundfish of the Bering Sea and Aleutian Islands Management Area; Groundfish of the Gulf of Alaska	Starry flounder - Bering Sea / Aleutian Islands; Starry flounder - Gulf of Alaska	0
Actinopterygii	Pleuronectiformes	Pleuronectidae	Platichthys stellatus	USWC starry flounder (northern)	2005	1970	USWC-48	demersal	0.55	1096.5	91	1	Pacific Coast Groundfish	Starry flounder - Pacific Coast	4
Actinopterygii	Pleuronectiformes	Pleuronectidae	Platichthys stellatus	USWC starry flounder (southern)	2005	1970	USWC-48	demersal	0.96	212.6	91	1	Pacific Coast Groundfish	Starry flounder - Pacific Coast	4
Actinopterygii	Pleuronectiformes	Pleuronectidae	Pleuronectes quadrituberculatus	BSAI Alaska plaice	1996	1984	USWC-AK	demersal	0.17	61638	87	1	Groundfish of the Bering Sea and Aleutian Islands Management Area	Alaska plaice - Bering Sea / Aleutian Islands	4
Actinopterygii	Pleuronectiformes	Pleuronectidae	Pleuronichthys coenosus	USWC-48 SOLE, C-O		1976	USWC-48	demersal	0.29	1	36	0
Actinopterygii	Pleuronectiformes	Pleuronectidae	Pleuronichthys decurrens	USWC-48 SOLE, CURLFIN		1981	USWC-48	demersal	0.74	7.5	37	1	Pacific Coast Groundfish	Curlfin sole - Pacific Coast	0
Actinopterygii	Pleuronectiformes	Pleuronectidae	Pleuronichthys verticalis	USWC-48 TURBOT, HORNYHEAD		2010	USWC-48	demersal	3.76	4.9	37	0
Actinopterygii	Pleuronectiformes	Pleuronectidae	Psettichthys melanostictus	USWC-48 SOLE, SAND		1960	USWC-48	demersal	1.08	920.1	63	1	Pacific Coast Groundfish	Sand sole - Pacific Coast	0
Actinopterygii	Pleuronectiformes	Pleuronectidae	Psettichthys melanostictus	USWC-AK SOLE, SAND		1996	USWC-AK	demersal	0.65	4.5	63	1	Groundfish of the Bering Sea and Aleutian Islands Management Area; Groundfish of the Gulf of Alaska	Sand sole - Bering Sea / Aleutian Islands; Sand sole - Gulf of Alaska	0
Actinopterygii	Pleuronectiformes	Pleuronectidae	Pseudopleuronectes americanus	GeBank winter flounder	1999	1960	USEC-NE	demersal	1.08	6715.54	64	1	Northeast Multispecies	Winter flounder - Georges Bank	4
Actinopterygii	Pleuronectiformes	Pleuronectidae	Pseudopleuronectes americanus	GoMaine winter flounder	2003	1960	USEC-NE	demersal	1.06	2380.19	64	1	Northeast Multispecies	Winter flounder - Gulf of Maine	1
Actinopterygii	Pleuronectiformes	Pleuronectidae	Pseudopleuronectes americanus	sNEng/midAtl winter flounder	1996	1960	USEC-NE	demersal	0.83	9244.87	64	1	Northeast Multispecies	Winter flounder - Southern New England / Mid-Atlantic	4
Actinopterygii	Pleuronectiformes	Pleuronectidae	Reinhardtius hippoglossoides	BSAI Greenland halibut	1987	1964	USWC-AK	benthopelagic	0.51	8544.1	80	1	Groundfish of the Bering Sea and Aleutian Islands Management Area	Greenland halibut - Bering Sea / Aleutian Islands	4
Actinopterygii	Pleuronectiformes	Pleuronectidae	Reinhardtius hippoglossoides	USEC-NE HALIBUT, GREENLAND		1969	USEC-NE	benthopelagic	0.57	10.6	80	0
Actinopterygii	Pleuronectiformes	Scophthalmidae	Scophthalmus aquosus	USEC-NE FLOUNDER, WINDOWPANE		1964	USEC-NE	demersal	0.94	4206.5	45.7	1	Northeast Multispecies	Windowpane flounder - Gulf of Maine / Georges Bank; Windowpane flounder - Southern New England / Mid-Atlantic	1
Actinopterygii	Scorpaeniformes	Anoplopomatidae	Anoplopoma fimbria	Alaska sablefish	1987	1960	USWC-AK	bathy-	1.04	33959.6	120	1	Groundfish of the Bering Sea and Aleutian Islands Management Area / Groundfish of the Gulf of Alaska	Sablefish - Eastern Bering Sea / Aleutian Islands / Gulf of Alaska	5
Actinopterygii	Scorpaeniformes	Anoplopomatidae	Anoplopoma fimbria	USWC sablefish	1984	1960	USWC-48	bathy-	0.39	23554.8	120	1	Pacific Coast Groundfish	Sablefish - Pacific Coast	4
Actinopterygii	Scorpaeniformes	Cottidae	Scorpaenichthys marmoratus	USWC cabezon (nCal)	2003	1960	USWC-48	demersal	6.09	148.575	99	1	Pacific Coast Groundfish	Cabezon - Southern Pacific Coast	4
Actinopterygii	Scorpaeniformes	Cottidae	Scorpaenichthys marmoratus	USWC cabezon (OR)	2009	1979	USWC-48	demersal	5.31	46.3	99	1	Pacific Coast Groundfish	Cabezon - Northern Pacific Coast	4
Actinopterygii	Scorpaeniformes	Cottidae	Scorpaenichthys marmoratus	USWC cabezon (sCal)	2003	1960	USWC-48	demersal	6.09	21.225	99	1	Pacific Coast Groundfish	Cabezon - Southern Pacific Coast	4
Actinopterygii	Scorpaeniformes	Cyclopteridae	Cyclopterus lumpus	USEC-NE LUMPFISH		1989	USEC-NE	benthopelagic	0.33	3.5	61	0
Actinopterygii	Scorpaeniformes	Hemitripteridae	Hemitripterus americanus	USEC-NE SEA RAVEN		1991	USEC-NE	demersal	1.52	5.7	64	0
Actinopterygii	Scorpaeniformes	Hexagrammidae	Hexagrammos decagrammus	USWC-48 GREENLING, KELP		1981	USWC-48	demersal	9.32	23.3	61	1	Pacific Coast Groundfish
Actinopterygii	Scorpaeniformes	Hexagrammidae	Hexagrammos decagrammus	USWC kelp greenling (OR)	2005	1968	USWC-48	demersal	7.6	53.5	61	1	Pacific Coast Groundfish	Kelp greenling - Oregon	4
Actinopterygii	Scorpaeniformes	Hexagrammidae	Ophiodon elongatus	USWC-AK LINGCOD		1960	USWC-AK	demersal	1.01	1096	152	0
Actinopterygii	Scorpaeniformes	Hexagrammidae	Ophiodon elongatus	USWC lingcod (northern)	1994	1960	USWC-48	demersal	0.33	3570.4	152	1	Pacific Coast Groundfish	Lingcod - Pacific Coast	4
Actinopterygii	Scorpaeniformes	Hexagrammidae	Ophiodon elongatus	USWC lingcod (southern)	1999	1960	USWC-48	demersal	0.47	1734.4	152	1	Pacific Coast Groundfish	Lingcod - Pacific Coast	4
Actinopterygii	Scorpaeniformes	Hexagrammidae	Pleurogrammus monopterygius	BSAI atka mackerel	1986	1970	USWC-AK	demersal	0.38	30.3788	56.5	1	Groundfish of the Bering Sea and Aleutian Islands Management Area	Atka mackerel - Bering Sea / Aleutian Islands	4
Actinopterygii	Scorpaeniformes	Scorpaenidae	Neomerinthe hemingwayi	USEC-SE SCORPIONFISH, SPINYCHEEK		1994	USEC-SE	demersal	2.36	0.7	40	0
Actinopterygii	Scorpaeniformes	Scorpaenidae	Pterois volitans	USEC-SE LIONFISH		2011	USEC-SE	reef	9.92	6.3	38	0
Actinopterygii	Scorpaeniformes	Scorpaenidae	Scorpaena guttata	USWC California scorpionfish (southern)	2005	1979	USWC-48	demersal	3.38	101.2	43	1	Pacific Coast Groundfish	California scorpionfish - Southern California	4
Actinopterygii	Scorpaeniformes	Scorpaenidae	Scorpaena plumieri	USEC-SE SCORPIONFISH, SPOTTED		2001	USEC-SE	reef	3.46	1	45	0
Actinopterygii	Scorpaeniformes	Sebastidae	Helicolenus dactylopterus	USEC-NE ROSEFISH, BLACKBELLY		1994	USEC-NE	bathy-	1.26	0.8	47	0
Actinopterygii	Scorpaeniformes	Sebastidae	Helicolenus dactylopterus	USEC-SE ROSEFISH, BLACKBELLY		1989	USEC-SE	bathy-	2.08	66.9	47	0
Actinopterygii	Scorpaeniformes	Sebastidae	Sebastes aleutianus	BSAI rougheye rockfish	2003	1978	USWC-AK	bathy-	0.54	3553	97	1	Groundfish of the Bering Sea and Aleutian Islands Management Area	Bering Sea / Aleutian Islands Blackspotted and Rougheye Rockfish Complex	4
Actinopterygii	Scorpaeniformes	Sebastidae	Sebastes aleutianus	GOA rougheye rockfish	2005	1977	USWC-AK	bathy-	0.7	2418	97	1	Groundfish of the Gulf of Alaska	Gulf of Alaska Blackspotted and Rougheye Rockfish Complex	4
Actinopterygii	Scorpaeniformes	Sebastidae	Sebastes aleutianus	Rougheye Rockfish - Pacific Coast	2013	1960	USWC-48	bathy-	0.84	760.11	97	1	Pacific Coast Groundfish	Pacific Coast Blackspotted and Rougheye Rockfish Complex	4
Actinopterygii	Scorpaeniformes	Sebastidae	Sebastes alutus	BSAI Pacific ocean perch	1985	1963	USWC-AK	bathy-	0.28	925.025	53	1	Groundfish of the Bering Sea and Aleutian Islands Management Area	Pacific ocean perch - Bering Sea / Aleutian Islands	4
Actinopterygii	Scorpaeniformes	Sebastidae	Sebastes alutus	GOA Pacific ocean perch	1990	1963	USWC-AK	bathy-	0.38	2182.7	53	1	Groundfish of the Gulf of Alaska	Pacific ocean perch - Gulf of Alaska	4
Actinopterygii	Scorpaeniformes	Sebastidae	Sebastes alutus	USWC Pacific ocean perch	1972	1960	USWC-48	bathy-	0.11	12860.1	53	1	Pacific Coast Groundfish	Pacific ocean perch - Pacific Coast	4
Actinopterygii	Scorpaeniformes	Sebastidae	Sebastes atrovirens	USWC-48 ROCKFISH, KELP		1985	USWC-48	demersal	6.6	3	42	1	Pacific Coast Groundfish	Kelp rockfish - Pacific Coast	0
Actinopterygii	Scorpaeniformes	Sebastidae	Sebastes auriculatus	Brown rockfish - Pacific Coast	2013	1960	USWC-48	demersal	3.24	644.3	56	1	Pacific Coast Groundfish	Brown rockfish - Pacific Coast	3
Actinopterygii	Scorpaeniformes	Sebastidae	Sebastes aurora	Aurora rockfish - Pacific Coast	2013	1982	USWC-48	bathy-	1.75	4.6	41	1	Pacific Coast Groundfish	Aurora rockfish - Pacific Coast	4
Actinopterygii	Scorpaeniformes	Sebastidae	Sebastes babcocki	USWC-48 ROCKFISH, REDBANDED		1992	USWC-48	demersal	2.11	4.6	64	1	Pacific Coast Groundfish	Redbanded rockfish - Pacific Coast	0
Actinopterygii	Scorpaeniformes	Sebastidae	Sebastes babcocki	USWC-AK ROCKFISH, REDBANDED		1986	USWC-AK	demersal	0.63	43.5	64	1	Groundfish of the Bering Sea and Aleutian Islands Management Area; Groundfish of the Gulf of Alaska	Redbanded rockfish - Bering Sea / Aleutian Islands; Redbanded rockfish - Gulf of Alaska	0
Actinopterygii	Scorpaeniformes	Sebastidae	Sebastes borealis	BSAI shortraker rockfish	2003	1978	USWC-AK	bathy-	0.37	3286	108	1	Groundfish of the Bering Sea and Aleutian Islands Management Area	Shortraker rockfish - Bering Sea / Aleutian Islands	3
Actinopterygii	Scorpaeniformes	Sebastidae	Sebastes brevispinis	USWC-AK ROCKFISH, SILVERGRAY		1985	USWC-AK	demersal	0.62	23.3	71	1	Groundfish of the Gulf of Alaska	Silvergray rockfish - Bering Sea / Aleutian Islands; Silvergray rockfish - Gulf of Alaska	0
Actinopterygii	Scorpaeniformes	Sebastidae	Sebastes carnatus	USWC gopher rockfish	2005	1975	USWC-48	demersal	6.77	53.7	39	1	Pacific Coast Groundfish	Gopher rockfish - Northern California	4
Actinopterygii	Scorpaeniformes	Sebastidae	Sebastes caurinus	Copper rockfish - Pacific Coast	2013	1966	USWC-48	demersal	3.87	64.8	58	1	Pacific Coast Groundfish	Copper rockfish - Pacific Coast	3
Actinopterygii	Scorpaeniformes	Sebastidae	Sebastes caurinus	USWC-AK ROCKFISH, COPPER		1991	USWC-AK	demersal	0.58	2.7	58	1	Groundfish of the Gulf of Alaska	Copper rockfish - Bering Sea / Aleutian Islands; Copper rockfish - Gulf of Alaska	0
Actinopterygii	Scorpaeniformes	Sebastidae	Sebastes chlorostictus	USWC greenspotted rockfish (northern)	2011	1976	USWC-48	demersal	1.84	1.218	50	1	Pacific Coast Groundfish	Greenspotted rockfish - Pacific Coast	3
Actinopterygii	Scorpaeniformes	Sebastidae	Sebastes chlorostictus	USWC greenspotted rockfish (southern)	2011	1970	USWC-48	demersal	1.84	19.082	50	1	Pacific Coast Groundfish	Greenspotted rockfish - Pacific Coast	3
Actinopterygii	Scorpaeniformes	Sebastidae	Sebastes chrysomelas	USWC-48 ROCKFISH, BLACK-AND-YELLOW		1987	USWC-48	demersal	13.89	14.6	39	1	Pacific Coast Groundfish	Black-and-yellow rockfish - Pacific Coast	0
Actinopterygii	Scorpaeniformes	Sebastidae	Sebastes constellatus	USWC-48 ROCKFISH, STARRY		1982	USWC-48	reef	3.54	15.3	46	1	Pacific Coast Groundfish	Starry rockfish - Pacific Coast	0
Actinopterygii	Scorpaeniformes	Sebastidae	Sebastes constellatus	USWC-AK ROCKFISH, STARRY		1997	USWC-AK	reef	0.2	446.5	46	0
Actinopterygii	Scorpaeniformes	Sebastidae	Sebastes crameri	USWC-AK ROCKFISH, DARKBLOTCHED		1986	USWC-AK	demersal	0.38	15.7	58	1	Groundfish of the Gulf of Alaska	Darkblotched rockfish - Bering Sea / Aleutian Islands; Darkblotched rockfish - Gulf of Alaska	0
Actinopterygii	Scorpaeniformes	Sebastidae	Sebastes crameri	USWC darkblotched rockfish	2000	1966	USWC-48	demersal	0.91	11.6	58	1	Pacific Coast Groundfish	Darkblotched rockfish - Pacific Coast	4
Actinopterygii	Scorpaeniformes	Sebastidae	Sebastes diploproa	USWC splitnose rockfish	2009	1978	USWC-48	bathy-	0.61	111.2	46	1	Pacific Coast Groundfish	Splitnose rockfish - Pacific Coast	4
Actinopterygii	Scorpaeniformes	Sebastidae	Sebastes elongatus	USWC-AK ROCKFISH, GREENSTRIPED		1993	USWC-AK	demersal	0.57	0.3	39	1	Groundfish of the Gulf of Alaska	Greenstriped rockfish - Bering Sea / Aleutian Islands; Greenstriped rockfish - Gulf of Alaska	0
Actinopterygii	Scorpaeniformes	Sebastidae	Sebastes elongatus	USWC greenstriped rockfish	2009	1978	USWC-48	demersal	1.19	3.3	39	1	Pacific Coast Groundfish	Greenstriped rockfish - Pacific Coast	4
Actinopterygii	Scorpaeniformes	Sebastidae	Sebastes ensifer	USWC-48 ROCKFISH, SWORDSPINE		1999	USWC-48	demersal	1.92	0.1	30	1	Pacific Coast Groundfish	Swordspine rockfish - Pacific Coast	0
Actinopterygii	Scorpaeniformes	Sebastidae	Sebastes entomelas	USWC-AK ROCKFISH, WIDOW		1984	USWC-AK	pelagic	0.49	9.8	60	1	Groundfish of the Gulf of Alaska	Widow rockfish - Bering Sea / Aleutian Islands; Widow rockfish - Gulf of Alaska	0
Actinopterygii	Scorpaeniformes	Sebastidae	Sebastes entomelas	USWC widow rockfish	1983	1979	USWC-48	pelagic	0.35	10276	60	1	Pacific Coast Groundfish	Widow rockfish - Pacific Coast	4
Actinopterygii	Scorpaeniformes	Sebastidae	Sebastes fasciatus	GeBank/GoMaine Acadian redfish	1975	1960	USEC-NE	demersal	0.1	117173	30	1	Northeast Multispecies	Acadian redfish - Gulf of Maine / Georges Bank	4
Actinopterygii	Scorpaeniformes	Sebastidae	Sebastes flavidus	USWC-AK ROCKFISH, YELLOWTAIL		1984	USWC-AK	reef	0.42	24.8	66	1	Groundfish of the Gulf of Alaska	Yellowtail rockfish - Bering Sea / Aleutian Islands; Yellowtail rockfish - Gulf of Alaska	0
Actinopterygii	Scorpaeniformes	Sebastidae	Sebastes flavidus	USWC yellowtail rockfish (northern)	1984	1967	USWC-48	reef	0.61	219.5	66	1	Pacific Coast Groundfish	Yellowtail rockfish - Northern Pacific Coast	3
Actinopterygii	Scorpaeniformes	Sebastidae	Sebastes gilli	USWC-48 ROCKFISH, BRONZESPOTTED		1998	USWC-48	demersal	3.04	0.1	71	1	Pacific Coast Groundfish	Bronzespotted rockfish - Pacific Coast	0
Actinopterygii	Scorpaeniformes	Sebastidae	Sebastes goodei	USWC chilipepper (southern)	1985	1960	USWC-48	demersal	0.68	31.4	56	1	Pacific Coast Groundfish	Chilipepper - Southern Pacific Coast	4
Actinopterygii	Scorpaeniformes	Sebastidae	Sebastes hopkinsi	USWC-48 ROCKFISH, SQUARESPOT		1994	USWC-48	reef	3.62	0.6	29	1	Pacific Coast Groundfish	Squarespot rockfish - Pacific Coast	0
Actinopterygii	Scorpaeniformes	Sebastidae	Sebastes jordani	USWC shortbelly rockfish	2007	1967	USWC-48	demersal	0.27	27.9	32	1	Pacific Coast Groundfish	Shortbelly rockfish - Pacific Coast	4
Actinopterygii	Scorpaeniformes	Sebastidae	Sebastes levis	USWC cowcod	1999	1960	USWC-48	bathy-	1.75	62.6	100	1	Pacific Coast Groundfish	Cowcod - Southern California	3
Actinopterygii	Scorpaeniformes	Sebastidae	Sebastes melanops	USWC-AK ROCKFISH, BLACK		1983	USWC-AK	reef	0.77	517.5	63	0		Black rockfish - Bering Sea / Aleutian Islands; Black rockfish - Gulf of Alaska	0
Actinopterygii	Scorpaeniformes	Sebastidae	Sebastes melanops	USWC black rockfish (California)	2003	1960	USWC-48	reef	1.35	128.9	63	1	Pacific Coast Groundfish	Black rockfish - California	4
Actinopterygii	Scorpaeniformes	Sebastidae	Sebastes melanops	USWC black rockfish (Oregon)	2016	1994	USWC-48	reef	2.49	197.4	63	1	Pacific Coast Groundfish	Black rockfish - Oregon	4
Actinopterygii	Scorpaeniformes	Sebastidae	Sebastes melanops	USWC black rockfish (Washington)	1994	1961	USWC-48	reef	0.77	461.6	63	1	Pacific Coast Groundfish	Black rockfish - Washington	4
Actinopterygii	Scorpaeniformes	Sebastidae	Sebastes melanostomus	USWC blackgill rockfish	2005	1978	USWC-48	bathy-	1.47	312.4	61	1	Pacific Coast Groundfish	Blackgill rockfish - Southern California	4
Actinopterygii	Scorpaeniformes	Sebastidae	Sebastes miniatus	USWC-48 ROCKFISH, VERMILION		1981	USWC-48	reef	4.05	26.4	91	1	Pacific Coast Groundfish	Vermilion rockfish - California	-4
Actinopterygii	Scorpaeniformes	Sebastidae	Sebastes miniatus	USWC-AK ROCKFISH, VERMILION		1996	USWC-AK	reef	0.7	1.1	91	1	Groundfish of the Gulf of Alaska	Vermilion rockfish - Bering Sea / Aleutian Islands; Vermilion rockfish - Gulf of Alaska	0
Actinopterygii	Scorpaeniformes	Sebastidae	Sebastes mystinus	USWC-48 ROCKFISH, BLUE		2000	USWC-48	reef	2.29	6.2	61	1	Pacific Coast Groundfish
Actinopterygii	Scorpaeniformes	Sebastidae	Sebastes mystinus	USWC-AK ROCKFISH, BLUE		1993	USWC-AK	reef	0.65	0.1	61	0		Blue rockfish - Bering Sea / Aleutian Islands; Blue rockfish - Gulf of Alaska	0
Actinopterygii	Scorpaeniformes	Sebastidae	Sebastes mystinus	USWC blue rockfish	2007	1960	USWC-48	reef	1.29	43.4	61	1	Pacific Coast Groundfish	Blue rockfish - California	4
Actinopterygii	Scorpaeniformes	Sebastidae	Sebastes nebulosus	USWC-AK ROCKFISH, CHINA		1991	USWC-AK	reef	1.09	2.2	45	1	Groundfish of the Gulf of Alaska	China rockfish - Gulf of Alaska	0
Actinopterygii	Scorpaeniformes	Sebastidae	Sebastes nebulosus	USWC China rockfish (central)	2015	1979	USWC-48	reef	8.38	9.10402	45	1	Pacific Coast Groundfish	China rockfish - Central Pacific Coast	3
Actinopterygii	Scorpaeniformes	Sebastidae	Sebastes nebulosus	USWC China rockfish (northern)	2015	1979	USWC-48	reef	5.55	7.98	45	1	Pacific Coast Groundfish	China rockfish - Northern Pacific Coast	3
Actinopterygii	Scorpaeniformes	Sebastidae	Sebastes nebulosus	USWC China rockfish (southern)	2015	1979	USWC-48	reef	4.46	25.5979	45	1	Pacific Coast Groundfish	China rockfish - Southern Pacific Coast	3
Actinopterygii	Scorpaeniformes	Sebastidae	Sebastes ovalis	USWC-48 ROCKFISH, SPECKLED		1981	USWC-48	demersal	2.32	2.3	56	1	Pacific Coast Groundfish	Speckled rockfish - Pacific Coast	0
Actinopterygii	Scorpaeniformes	Sebastidae	Sebastes paucispinis	USWC-AK ROCKFISH, BOCACCIO		1989	USWC-AK	reef	0.67	50.1	91	1	Groundfish of the Gulf of Alaska	Bocaccio - Bering Sea / Aleutian Islands; Bocaccio - Gulf of Alaska	0
Actinopterygii	Scorpaeniformes	Sebastidae	Sebastes paucispinis	USWC bocaccio (southern)	1990	1960	USWC-48	reef	0.46	4537.8	91	1	Pacific Coast Groundfish	Bocaccio - Southern Pacific Coast	4
Actinopterygii	Scorpaeniformes	Sebastidae	Sebastes pinniger	USWC-AK ROCKFISH, CANARY		1984	USWC-AK	demersal	0.82	19.6	76	1	Groundfish of the Gulf of Alaska	Canary rockfish - Bering Sea / Aleutian Islands; Canary rockfish - Gulf of Alaska	0
Actinopterygii	Scorpaeniformes	Sebastidae	Sebastes pinniger	USWC canary rockfish	1990	1960	USWC-48	reef	1.51	47.2	76	1	Pacific Coast Groundfish	Canary rockfish - Pacific Coast	4
Actinopterygii	Scorpaeniformes	Sebastidae	Sebastes polyspinis	BSAI northern rockfish	2003	1963	USWC-AK	demersal	0.17	6724	41	1	Groundfish of the Bering Sea and Aleutian Islands Management Area	Northern rockfish - Bering Sea / Aleutian Islands	4
Actinopterygii	Scorpaeniformes	Sebastidae	Sebastes polyspinis	GOA northern rockfish	2000	1963	USWC-AK	demersal	0.17	17430	41	1	Groundfish of the Gulf of Alaska	Northern rockfish - Western / Central Gulf of Alaska	4
Actinopterygii	Scorpaeniformes	Sebastidae	Sebastes proriger	USWC-AK ROCKFISH, REDSTRIPE		1989	USWC-AK	bathy-	0.48	22.5	61	1	Groundfish of the Bering Sea and Aleutian Islands Management Area; Groundfish of the Gulf of Alaska	Redstripe rockfish - Bering Sea / Aleutian Islands; Redstripe rockfish - Gulf of Alaska	0
Actinopterygii	Scorpaeniformes	Sebastidae	Sebastes rastrelliger	USWC-48 ROCKFISH, GRASS		1981	USWC-48	demersal	14.23	49.5	56	1	Pacific Coast Groundfish	Grass rockfish - Pacific Coast	0
Actinopterygii	Scorpaeniformes	Sebastidae	Sebastes reedi	USWC-AK ROCKFISH, YELLOWMOUTH		1988	USWC-AK	bathy-	0.75	0.6	58	1	Groundfish of the Gulf of Alaska	Yellowmouth rockfish - Bering Sea / Aleutian Islands; Yellowmouth rockfish - Gulf of Alaska	0
Actinopterygii	Scorpaeniformes	Sebastidae	Sebastes rosaceus	USWC-48 ROCKFISH, ROSY		1985	USWC-48	demersal	1.7	3.9	36	1	Pacific Coast Groundfish	Rosy rockfish - Pacific Coast	0
Actinopterygii	Scorpaeniformes	Sebastidae	Sebastes rosenblatti	USWC-48 ROCKFISH, GREENBLOTCHED		2000	USWC-48	demersal	3.55	0.9	48	1	Pacific Coast Groundfish	Greenblotched rockfish - Pacific Coast	0
Actinopterygii	Scorpaeniformes	Sebastidae	Sebastes ruberrimus	USWC-AK ROCKFISH, YELLOWEYE		1984	USWC-AK	reef	1.3	992.7	104	1	Groundfish of the Bering Sea and Aleutian Islands Management Area; Groundfish of the Gulf of Alaska	Yelloweye rockfish - Bering Sea / Aleutian Islands; Yelloweye rockfish - Gulf of Alaska	3
Actinopterygii	Scorpaeniformes	Sebastidae	Sebastes ruberrimus	USWC yelloweye rockfish	2001	1972	USWC-48	reef	1.47	343.5	104	1	Pacific Coast Groundfish	Yelloweye rockfish - Pacific Coast	4
Actinopterygii	Scorpaeniformes	Sebastidae	Sebastes rubrivinctus	USWC-48 ROCKFISH, FLAG		1993	USWC-48	demersal	4.91	0.9	51	1	Pacific Coast Groundfish	Flag rockfish - Pacific Coast	0
Actinopterygii	Scorpaeniformes	Sebastidae	Sebastes rufus	USWC-48 ROCKFISH, BANK		1983	USWC-48	demersal	1.16	204.9	54	1	Pacific Coast Groundfish	Bank rockfish - California	2
Actinopterygii	Scorpaeniformes	Sebastidae	Sebastes saxicola	Stripetail rockfish - Pacific Coast	2013	1966	USWC-48	demersal	0.93	280.62	38	1	Pacific Coast Groundfish	Stripetail rockfish - Pacific Coast	3
Actinopterygii	Scorpaeniformes	Sebastidae	Sebastes serranoides	USWC-48 ROCKFISH, OLIVE		1981	USWC-48	reef	3.66	1.7	61	1	Pacific Coast Groundfish	Olive rockfish - Pacific Coast	0
Actinopterygii	Scorpaeniformes	Sebastidae	Sebastes serriceps	USWC-48 ROCKFISH, TREEFISH		1994	USWC-48	demersal	15.12	1.9	41	1	Pacific Coast Groundfish	Treefish - Pacific Coast	0
Actinopterygii	Scorpaeniformes	Sebastidae	Sebastes simulator	USWC-48 ROCKFISH, PINKROSE		1992	USWC-48	demersal	0.77	0.3	30	1	Pacific Coast Groundfish	Pinkrose rockfish - Pacific Coast	0
Actinopterygii	Scorpaeniformes	Sebastidae	Sebastes variabilis	GOA dusky rockfish	2003	1989	USWC-AK	demersal	0.33	4476	43.08	1	Groundfish of the Gulf of Alaska	Dusky rockfish - Gulf of Alaska	4
Actinopterygii	Scorpaeniformes	Sebastidae	Sebastes zacentrus	Sharpchin rockfish - Pacific Coast	2013	1966	USWC-48	bathy-	0.6	921.93	39	1	Pacific Coast Groundfish	Sharpchin rockfish - Pacific Coast	3
Actinopterygii	Scorpaeniformes	Sebastidae	Sebastes zacentrus	USWC-AK ROCKFISH, SHARPCHIN		1991	USWC-AK	bathy-	0.53	0.1	39	1	Groundfish of the Bering Sea and Aleutian Islands Management Area; Groundfish of the Gulf of Alaska	Sharpchin rockfish - Bering Sea / Aleutian Islands; Sharpchin rockfish - Gulf of Alaska	0
Actinopterygii	Scorpaeniformes	Sebastidae	Sebastolobus alascanus	GOA shortspine thornyhead	1995	1967	USWC-AK	bathy-	1.56	2616	80	1	Groundfish of the Gulf of Alaska	Shortspine thornyhead - Gulf of Alaska	3
Actinopterygii	Scorpaeniformes	Sebastidae	Sebastolobus alascanus	USWC shortspine thornyhead	1990	1967	USWC-48	bathy-	0.84	202.4	80	1	Pacific Coast Groundfish	Shortspine thornyhead - Pacific Coast	4
Actinopterygii	Scorpaeniformes	Sebastidae	Sebastolobus altivelis	USWC longspine thornyhead	1990	1988	USWC-48	bathy-	0.78	3171	39	1	Pacific Coast Groundfish	Longspine thornyhead - Pacific Coast	4
Actinopterygii	Tetraodontiformes	Balistidae	Balistes capriscus	GoMex gray triggerfish	2001	1988	USEC-SE	reef	2.08	43.8	60	1	Reef Fish Resources of the Gulf of Mexico	Gray triggerfish - Gulf of Mexico	4
Actinopterygii	Tetraodontiformes	Balistidae	Balistes capriscus	USEC-NE TRIGGERFISH, GRAY		2009	USEC-NE	reef	0.84	0.1	60	0
Actinopterygii	Tetraodontiformes	Balistidae	Balistes capriscus	USEC-SE TRIGGERFISH, GRAY		2011	USEC-SE	reef	4.24	16.5	60	1	Snapper-Grouper Fishery of the South Atlantic Region	Gray triggerfish - Southern Atlantic Coast	-4
Actinopterygii	Tetraodontiformes	Balistidae	Balistes vetula	USEC-SE TRIGGERFISH, QUEEN		2002	USEC-SE	reef	4.4	1.7	60	0		Queen triggerfish - Gulf of Mexico; Queen triggerfish - Southern Atlantic Coast	0
Actinopterygii	Tetraodontiformes	Balistidae	Canthidermis sufflamen	USEC-SE TRIGGERFISH, OCEAN		1999	USEC-SE	reef	2.81	0.9	65	1	Snapper-Grouper Fishery of the South Atlantic Region	Ocean triggerfish - Southern Atlantic Coast	0
Actinopterygii	Tetraodontiformes	Tetraodontidae	Sphoeroides maculatus	USEC-NE PUFFER, NOTHERN		1960	USEC-NE	demersal	0.18	5893	36	0
Actinopterygii	Tetraodontiformes	Tetraodontidae	Sphoeroides maculatus	USEC-SE PUFFER, NOTHERN		1960	USEC-SE	demersal	0.2	222.1	36	0
Actinopterygii	Zeiformes	Zeidae	Zenopsis ocellata	USEC-NE DORY, AMERICAN JOHN		1988	USEC-NE	benthopelagic	1.38	136.9	80	0
Actinopterygii	Zeiformes	Zeidae	Zenopsis ocellata	USEC-SE DORY, AMERICAN JOHN		2003	USEC-SE	benthopelagic	1.31	1.8	80	0
Bivalvia	Arcoida	Arcidae	Anadara ovalis	USEC-NE CLAM, ARC, BLOOD		1993	USEC-NE	benthic	4.91	71.1	7.6	0
Bivalvia	Arcoida	Arcidae	Anadara ovalis	USEC-SE CLAM, ARC, BLOOD		2009	USEC-SE	benthic	12.87	5.1	7.6	0
Bivalvia	Myoida	Hiatellidae	Panopea generosa	SE Alaska geoduck	1985	1980	USWC-AK	benthic	2.1	0.1	17.5	0
Bivalvia	Myoida	Hiatellidae	Panopea generosa	WA geoduck clam	1997	1970	USWC-48	benthic	4.64	1294.3	17.5	0
Bivalvia	Myoida	Myidae	Mya arenaria	USEC-NE CLAM, SOFTSHELL		1960	USEC-NE	benthic	3.98	6115	10	0
Bivalvia	Myoida	Myidae	Mya arenaria	USWC-48 CLAM, SOFTSHELL		1972	USWC-48	benthic	1.85	416.4	10	0
Bivalvia	Mytiloida	Mytilidae	Mytilus californianus	USWC-48 MUSSEL, CALIFORNIA		1960	USWC-48	reef	6.69	52.5	25.5	0
Bivalvia	Mytiloida	Mytilidae	Mytilus edulis	USEC-NE MUSSEL, BLUE		1960	USEC-NE	reef	1	4801.3	11	0
Bivalvia	Mytiloida	Mytilidae	Mytilus edulis	USEC-SE MUSSEL, BLUE		2008	USEC-SE	reef	2.71	2.2	11	0
Bivalvia	Mytiloida	Mytilidae	Mytilus edulis	USWC-48 MUSSEL, BLUE		1962	USWC-48	reef	17.58	351.2	11	0
Bivalvia	Mytiloida	Mytilidae	Mytilus edulis	USWC-AK MUSSEL, BLUE		1989	USWC-AK	reef	3.59	76	11	0
Bivalvia	Ostreoida	Ostreidae	Crassostrea gigas	USWC-48 OYSTER, PACIFIC		1960	USWC-48	reef	3.83	8914	45	0
Bivalvia	Ostreoida	Ostreidae	Crassostrea gigas	USWC-AK OYSTER, PACIFIC		1960	USWC-AK	reef	9.41	45.6	45	0
Bivalvia	Ostreoida	Ostreidae	Crassostrea gigas kumamoto	USWC-48 OYSTER, KUMAMOTO		2009	USWC-48	benthic	53.84	85.7	8	0
Bivalvia	Ostreoida	Ostreidae	Crassostrea virginica	USEC-NE OYSTER, EASTERN		1960	USEC-NE	reef	2.9	25264.8	30	0
Bivalvia	Ostreoida	Ostreidae	Crassostrea virginica	USEC-SE OYSTER, EASTERN		1960	USEC-SE	reef	3.29	14413.2	30	0
Bivalvia	Ostreoida	Ostreidae	Crassostrea virginica	USWC-48 OYSTER, EASTERN		1960	USWC-48	reef	15.79	169.8	30	0
Bivalvia	Ostreoida	Ostreidae	Ostrea edulis	USEC-NE OYSTER, EUROPEAN FLAT		1987	USEC-NE	reef	2.6	306.7	12	0
Bivalvia	Ostreoida	Ostreidae	Ostrea edulis	USWC-48 OYSTER, EUROPEAN FLAT		1979	USWC-48	reef	34.09	17.2	12	0
Bivalvia	Ostreoida	Ostreidae	Ostrea lurida	USWC-48 OYSTER, OLYMPIA		1960	USWC-48	benthic	11	65	8	0
Bivalvia	Ostreoida	Ostreidae	Ostrea lurida	USWC-AK OYSTER, OLYMPIA		1965	USWC-AK	benthic	2.22	0.9	8	0
Bivalvia	Ostreoida	Pectinidae	Argopecten gibbus	USEC-NE SCALLOP, CALICO		2005	USEC-NE	benthic	18.61	0.4	5.2	0
Bivalvia	Ostreoida	Pectinidae	Argopecten gibbus	USEC-SE SCALLOP, CALICO		1960	USEC-SE	benthic	1.8	19387.5	5.2	0		Atlantic calico scallop - Southern Atlantic Coast	0
Bivalvia	Ostreoida	Pectinidae	Argopecten irradians	USEC-NE SCALLOP, BAY		1960	USEC-NE	benthic	5.57	1260	7.5	0
Bivalvia	Ostreoida	Pectinidae	Argopecten irradians	USEC-SE SCALLOP, BAY		1960	USEC-SE	benthic	2.57	354.4	7.5	0
Bivalvia	Ostreoida	Pectinidae	Chlamys islandica	USEC-NE SCALLOP, ICELAND		1983	USEC-NE	benthic	8.98	191.3	11	0
Bivalvia	Ostreoida	Pectinidae	Patinopecten caurinus	USWC-AK SCALLOP, WEATHERVANE		1967	USWC-AK	benthic	7.24	856.5	28	1	Scallop Fishery off Alaska	Weathervane scallop - Alaska	1
Bivalvia	Ostreoida	Pectinidae	Placopecten magellanicus	GeBank/midAtl sea scallop	1978	1960	USEC-NE	benthic	1.84	14587.3	20	1	Atlantic Sea Scallop	Sea scallop - Northwestern Atlantic Coast	4
Bivalvia	Ostreoida	Pectinidae	Placopecten magellanicus	USWC-AK SCALLOP, SEA		2009	USWC-AK	benthic	20.61	218.3	20	0
Bivalvia	Veneroida	Arcticidae	Arctica islandica	USEC ocean quahog	1978	1960	USEC-NE	benthic	0.58	10348.8	12.7	1	Atlantic Surfclam and Ocean Quahog	Ocean quahog - Atlantic Coast	1
Bivalvia	Veneroida	Cardiidae	Clinocardium nuttallii	USWC-48 COCKLE, NUTTALL		1972	USWC-48	benthic	2.58	44.9	14	0
Bivalvia	Veneroida	Cardiidae	Clinocardium nuttallii	USWC-AK COCKLE, NUTTALL		1960	USWC-AK	benthic	0.3	33.2	14	0
Bivalvia	Veneroida	Corbiculidae	Corbicula manilensis	USWC-48 CLAM, MANILA		1960	USWC-48	benthic	25.49	848.7	7.5	0
Bivalvia	Veneroida	Donacidae	Donax variabilis	USWC-48 CLAM, VARIABLE COQUINA		1964	USWC-48	demersal	1.38	0.5	1.9	0
Bivalvia	Veneroida	Mactridae	Mactromeris polynyma	USEC-NE CLAM, ARCTIC SURF (STIMPSON)		1990	USEC-NE	benthic	1.97	137.5	14	0
Bivalvia	Veneroida	Mactridae	Rangia cuneata	USEC-SE CLAM, ATLANTIC RANGIA		1966	USEC-SE	benthic	0.68	39	5	0
Bivalvia	Veneroida	Mactridae	Spisula solidissima	USEC Atlantic surfclam	1978	1960	USEC-NE	benthic	0.35	43596.2	20	1	Atlantic Surfclam and Ocean Quahog	Atlantic surfclam - Mid-Atlantic Coast	1
Bivalvia	Veneroida	Pharidae	Ensis directus	USEC-NE CLAM, ATLANTIC JACKKNIFE		1960	USEC-NE	benthic	6.84	150.3	26	0
Bivalvia	Veneroida	Pharidae	Ensis directus	USWC-AK CLAM, ATLANTIC JACKKNIFE		2012	USWC-AK	benthic	1.39	139.4	26	0
Bivalvia	Veneroida	Pharidae	Ensis myrae	USWC-48 CLAM, CALIFORNIA JACKKNIFE		1981	USWC-48	demersal	15.92	1.2	13	0
Bivalvia	Veneroida	Pharidae	Siliqua patula	USWC-48 CLAM, PACIFIC RAZOR		1960	USWC-48	benthic	2.61	212.8	18	0
Bivalvia	Veneroida	Pharidae	Siliqua patula	USWC-AK CLAM, PACIFIC RAZOR		1960	USWC-AK	benthic	0.44	1068.5	18	0
Bivalvia	Veneroida	Veneridae	Macrocallista nimbosa	USEC-SE CLAM, SUNRAY VENUS		1967	USEC-SE	benthic	0.35	344.6	15	0
Bivalvia	Veneroida	Veneridae	Mercenaria mercenaria	USEC-NE CLAM, NORTHERN QUAHOG		1981	USEC-NE	benthic	13.82	4428.4	13	0
Bivalvia	Veneroida	Veneridae	Mercenaria mercenaria	USEC-SE CLAM, NORTHERN QUAHOG		2005	USEC-SE	benthic	11.17	79.3	13	0
Bivalvia	Veneroida	Veneridae	Protothaca staminea	USWC-48 CLAM, PACIFIC LITTLENECK		1960	USWC-48	benthic	2.61	212.8	7.5	0
Bivalvia	Veneroida	Veneridae	Protothaca staminea	USWC-AK CLAM, PACIFIC LITTLENECK		1999	USWC-AK	benthic	16.83	10.3	7.5	0
Bivalvia	Veneroida	Veneridae	Saxidomus giganteus	USWC-48 CLAM, BUTTER		1960	USWC-48	benthic	1.17	69.1	13	0
Bivalvia	Veneroida	Veneridae	Saxidomus giganteus	USWC-AK CLAM, BUTTER		1960	USWC-AK	benthic	0.19	71.9	13	0
Branchiopoda	Anostraca	Artemiidae	Artemia salina	USWC-48 SHRIMP, BRINE		1975	USWC-48	pelagic	1.38	842.9	1.5	0
Cephalaspidomorphi	Petromyzontiformes	Petromyzontidae	Lampetra tridentata	USWC-48 LAMPREY, PACIFIC		1981	USWC-48	demersal	1.24	17.8	76	0
Cephalaspidomorphi	Petromyzontiformes	Petromyzontidae	Petromyzon marinus	USEC-NE LAMPREY, SEA		1960	USEC-NE	demersal	0.2	0.4	120	0
Cephalaspidomorphi	Petromyzontiformes	Petromyzontidae	Petromyzon marinus	USEC-SE LAMPREY, SEA		1996	USEC-SE	demersal	1.37	0.2	120	0
Cephalaspidomorphi	Petromyzontiformes	Petromyzontidae	Petromyzon marinus	USWC-48 LAMPREY, SEA		1960	USWC-48	demersal	0.11	118.8	120	0
Cephalopoda	Teuthida	Loliginidae	Loligo opalescens	USWC market squid	2001	1981	USWC-48	pelagic	0.25	118903	19	1	Coastal Pelagic Species	Opalescent inshore squid - Pacific Coast	2
Cephalopoda	Teuthida	Loliginidae	Loligo pealeii	USNE longfin inshore squid	1976	1969	USEC-NE	pelagic	0.36	140.8	50	1	Atlantic Mackerel, Squid and Butterfish	Longfin inshore squid - Georges Bank / Cape Hatteras	1
Cephalopoda	Teuthida	Ommastrephidae	Dosidicus gigas	USWC-AK SQUID, JUMBO		1999	USWC-AK	pelagic	0.08	2160	400	0
Cephalopoda	Teuthida	Ommastrephidae	Illex illecebrosus	USNE northern shortfin squid	1986	1971	USEC-NE	pelagic	0.29	3605.3	27	1	Atlantic Mackerel, Squid and Butterfish	Northern shortfin squid - Northwestern Atlantic Coast	2
Echinoidea	Echinoida	Strongylocentrotidae	Strongylocentrotus franciscanus	SE Alaska red sea urchin	1990	1980	USWC-AK	benthic	0.71	404	19	0
Echinoidea	Echinoida	Strongylocentrotidae	Strongylocentrotus franciscanus	WA red sea urchin	1994	1971	USWC-48	benthic	0.59	4024	19	0
Elasmobranchii	Carcharhiniformes	Carcharhinidae	Carcharhinus acronotus	GoMex blacknose shark	2002	1995	USEC-SE	reef	0.78	22.7	200	1	Consolidated Atlantic Highly Migratory Species	Blacknose shark - Gulf of Mexico	-4
Elasmobranchii	Carcharhiniformes	Carcharhinidae	Carcharhinus acronotus	sAtl blacknose shark	2002	1989	USEC-SE	reef	1.06	99.8	200	1	Consolidated Atlantic Highly Migratory Species	Blacknose shark - Atlantic	4
Elasmobranchii	Carcharhiniformes	Carcharhinidae	Carcharhinus altimus	USEC-NE SHARK, BIGNOSE		1992	USEC-NE	reef	0.63	8.4	300	1	Consolidated Atlantic Highly Migratory Species	Bignose shark - Atlantic	0
Elasmobranchii	Carcharhiniformes	Carcharhinidae	Carcharhinus brevipinna	USEC-SE SHARK, SPINNER		1997	USEC-SE	reef	0.79	40.5	300	1	Consolidated Atlantic Highly Migratory Species	Spinner shark - Atlantic	0
Elasmobranchii	Carcharhiniformes	Carcharhinidae	Carcharhinus falciformis	USEC-NE SHARK, SILKY		1994	USEC-NE	reef	0.51	1.5	350	1	Consolidated Atlantic Highly Migratory Species	Silky shark - Atlantic	0
Elasmobranchii	Carcharhiniformes	Carcharhinidae	Carcharhinus falciformis	USEC-SE SHARK, SILKY		1994	USEC-SE	reef	0.89	11	350	1	Consolidated Atlantic Highly Migratory Species	Silky shark - Atlantic	0
Elasmobranchii	Carcharhiniformes	Carcharhinidae	Carcharhinus isodon	USSE finetooth shark	2002	1965	USEC-SE	demersal	0.81	168.2	190	1	Consolidated Atlantic Highly Migratory Species	Finetooth shark - Atlantic and Gulf of Mexico	3
Elasmobranchii	Carcharhiniformes	Carcharhinidae	Carcharhinus leucas	USEC-NE SHARK, BULL		1991	USEC-NE	reef	1.13	4.6	360	1	Consolidated Atlantic Highly Migratory Species	Bull shark - Atlantic	0
Elasmobranchii	Carcharhiniformes	Carcharhinidae	Carcharhinus leucas	USEC-SE SHARK, BULL		1991	USEC-SE	reef	0.7	135.6	360	1	Consolidated Atlantic Highly Migratory Species	Bull shark - Atlantic	0
Elasmobranchii	Carcharhiniformes	Carcharhinidae	Carcharhinus limbatus	GoMex blacktip shark	1998	1986	USEC-SE	reef	0.74	157.1	275	1	Consolidated Atlantic Highly Migratory Species	Blacktip shark - Gulf of Mexico	4
Elasmobranchii	Carcharhiniformes	Carcharhinidae	Carcharhinus limbatus	sAtl blacktip shark	2002	1987	USEC-SE	reef	0.86	282.5	275	1	Consolidated Atlantic Highly Migratory Species	Blacktip shark - Atlantic	-4
Elasmobranchii	Carcharhiniformes	Carcharhinidae	Carcharhinus obscurus	USEC dusky shark	2006	1988	USEC-SE	reef	0.74	91.4	420	1	Consolidated Atlantic Highly Migratory Species	Dusky shark - Atlantic and Gulf of Mexico	4
Elasmobranchii	Carcharhiniformes	Carcharhinidae	Carcharhinus plumbeus	Sandbar shark Atlantic	1998	1981	USEC-SE	benthopelagic	0.79	1227.5	180	1	Consolidated Atlantic Highly Migratory Species	Sandbar shark - Atlantic and Gulf of Mexico	4
Elasmobranchii	Carcharhiniformes	Carcharhinidae	Carcharhinus signatus	USEC-NE SHARK, NIGHT		1995	USEC-NE	benthopelagic	1.15	0.1	280	1	Consolidated Atlantic Highly Migratory Species	Night shark - Atlantic	0
Elasmobranchii	Carcharhiniformes	Carcharhinidae	Galeocerdo cuvier	USEC-NE SHARK, TIGER		1990	USEC-NE	benthopelagic	0.83	1.9	750	1	Consolidated Atlantic Highly Migratory Species	Tiger shark - Atlantic	0
Elasmobranchii	Carcharhiniformes	Carcharhinidae	Galeocerdo cuvier	USEC-SE SHARK, TIGER		1991	USEC-SE	benthopelagic	0.69	32.8	750	1	Consolidated Atlantic Highly Migratory Species	Tiger shark - Atlantic	0
Elasmobranchii	Carcharhiniformes	Carcharhinidae	Negaprion brevirostris	USEC-NE SHARK, LEMON		1990	USEC-NE	reef	0.11	0.2	340	1	Consolidated Atlantic Highly Migratory Species	Lemon shark - Atlantic	0
Elasmobranchii	Carcharhiniformes	Carcharhinidae	Negaprion brevirostris	USEC-SE SHARK, LEMON		1991	USEC-SE	reef	0.7	47.8	340	1	Consolidated Atlantic Highly Migratory Species	Lemon shark - Atlantic	0
Elasmobranchii	Carcharhiniformes	Carcharhinidae	Rhizoprionodon terraenovae	USSE Atlantic sharpnose shark	2002	1991	USEC-SE	demersal	0.61	148.7	110	1	Consolidated Atlantic Highly Migratory Species	Atlantic sharpnose shark - Atlantic; Atlantic sharpnose shark - Gulf of Mexico	4
Elasmobranchii	Carcharhiniformes	Sphyrnidae	Sphyrna lewini	USSE scalloped hammerhead shark	2009	1995	USEC-SE	pelagic	0.47	303	430	1	Consolidated Atlantic Highly Migratory Species	Scalloped hammerhead - Atlantic	3
Elasmobranchii	Carcharhiniformes	Sphyrnidae	Sphyrna mokarran	USEC-SE SHARK, GREAT HAMMERHEAD		2013	USEC-SE	pelagic	0.46	17.3	610	1	Consolidated Atlantic Highly Migratory Species	Great hammerhead - Atlantic	0
Elasmobranchii	Carcharhiniformes	Sphyrnidae	Sphyrna tiburo	USSE bonnethead shark	2002	1989	USEC-SE	reef	0.76	95.6	150	1	Consolidated Atlantic Highly Migratory Species	Bonnethead - Atlantic and Gulf of Mexico	-4
Elasmobranchii	Carcharhiniformes	Triakidae	Galeorhinus zyopterus	USWC-48 SHARK, SOUPFIN		1960	USWC-48	benthopelagic	1.31	135.3	193	1	Pacific Coast Groundfish	Tope - Pacific Coast	0
Elasmobranchii	Carcharhiniformes	Triakidae	Mustelus canis	USEC smooth dogfish shark	2016	1981	USEC-NE	demersal	0.68	4115.8	150	1	Consolidated Atlantic Highly Migratory Species	Smooth dogfish - Atlantic	4
Elasmobranchii	Carcharhiniformes	Triakidae	Triakis semifasciata	USWC-48 SHARK, LEOPARD		1978	USWC-48	demersal	1.4	48.2	198	1	Pacific Coast Groundfish	Leopard shark - Pacific Coast	0
Elasmobranchii	Lamniformes	Lamnidae	Carcharodon carcharias	USEC-NE SHARK, WHITE		1992	USEC-NE	pelagic	1.34	0.4	541	1	Consolidated Atlantic Highly Migratory Species	White shark - Atlantic	0
Elasmobranchii	Lamniformes	Lamnidae	Carcharodon carcharias	USWC-48 SHARK, WHITE		1979	USWC-48	pelagic	0.79	1	541	0
Elasmobranchii	Lamniformes	Odontaspididae	Carcharias taurus	USEC-NE SHARK, SAND TIGER		1988	USEC-NE	reef	0.63	11.7	330	1	Consolidated Atlantic Highly Migratory Species	Sand tiger - Atlantic	0
Elasmobranchii	Lamniformes	Odontaspididae	Carcharias taurus	USEC-SE SHARK, SAND TIGER		1993	USEC-SE	reef	0.6	4	330	1	Consolidated Atlantic Highly Migratory Species	Sand tiger - Atlantic	0
Elasmobranchii	Myliobatiformes	Myliobatidae	Rhinoptera bonasus	USEC-NE RAY,COWNOSE		2007	USEC-NE	benthopelagic	3.03	80.3	213.3	0
Elasmobranchii	Orectolobiformes	Ginglymostomatidae	Ginglymostoma cirratum	USEC-NE SHARK, NURSE		1991	USEC-NE	reef	1.07	0.8	430	1	Consolidated Atlantic Highly Migratory Species	Nurse shark - Atlantic	0
Elasmobranchii	Pristiformes	Pristidae	Pristis pectinata	USEC-SE SAWFISH, SMALLTOOTH		1960	USEC-SE	demersal	0.13	9.4	760	0
Elasmobranchii	Rajiformes	Rajidae	Leucoraja erinacea	USEC-NE SKATE, LITTLE		2006	USEC-NE	demersal	0.22	5007.3	54	1	Northeast Skate Complex	Little skate - Georges Bank / Southern New England	1
Elasmobranchii	Rajiformes	Rajidae	Raja binoculata	USWC-48 SKATE, BIG		1999	USWC-48	demersal	0.79	20.5	244	1	Pacific Coast Groundfish	Big skate - Pacific Coast	0
Elasmobranchii	Rajiformes	Rajidae	Raja inornata	USWC-48 SKATE, CALIFORNIA		1999	USWC-48	demersal	0.7	1.2	76	1	Pacific Coast Groundfish	California skate - Pacific Coast	0
Elasmobranchii	Rajiformes	Rajidae	Raja rhina	USWC longnose skate	2007	1960	USWC-48	bathy-	0.25	1721	180	1	Pacific Coast Groundfish	Longnose skate - Pacific Coast	4
Elasmobranchii	Squaliformes	Squalidae	Squalus acanthias	USEC spiny dogfish	1994	1960	USEC-NE	benthopelagic	0.22	20763	160	1	Spiny Dogfish	Spiny dogfish - Atlantic Coast	1
Elasmobranchii	Squaliformes	Squalidae	Squalus acanthias	USWC-AK SHARK, SPINY DOGFISH		1982	USWC-AK	benthopelagic	0.53	41.2	160	1	Groundfish of the Bering Sea and Aleutian Islands Management Area; Groundfish of the Gulf of Alaska	North Pacific spiny dogfish - Bering Sea / Aleutian Islands; North Pacific spiny dogfish - Gulf of Alaska	0
Elasmobranchii	Squaliformes	Squalidae	Squalus acanthias	USWC spiny dogfish	2011	1960	USWC-48	benthopelagic	0.33	16876	160	1	Pacific Coast Groundfish	Spiny dogfish - Pacific Coast	4
Elasmobranchii	Squatiniformes	Squatinidae	Squatina californica	USWC-48 SHARK, PACIFIC ANGEL		1979	USWC-48	demersal	0.58	1132.6	152	0
Elasmobranchii	Squatiniformes	Squatinidae	Squatina dumeril	USEC-NE SHARK, ATLANTIC ANGEL		2004	USEC-NE	bathy-	1.12	0.1	152	1	Consolidated Atlantic Highly Migratory Species	Atlantic angelshark - Atlantic	0
Elasmobranchii	Squatiniformes	Squatinidae	Squatina dumeril	USEC-SE SHARK, ATLANTIC ANGEL		1994	USEC-SE	bathy-	0.41	1	152	1	Consolidated Atlantic Highly Migratory Species	Atlantic angelshark - Atlantic	0
Gastropoda	Neogastropoda	Melongenidae	Busycon carica	USEC-NE WHELK, KNOBBED		2006	USEC-NE	demersal	2.4	799.2	24.9	0
Gastropoda	Neogastropoda	Melongenidae	Busycon carica	USEC-SE WHELK, KNOBBED		2005	USEC-SE	demersal	0.76	16.9	24.9	0
Gastropoda	Neogastropoda	Melongenidae	Busycon sinistrum	USEC-NE WHELK, LIGHTNING		2011	USEC-NE	benthic	4.7	1.6	40	0
Gastropoda	Neogastropoda	Melongenidae	Busycotypus canaliculatus	USEC-NE WHELK, CHANNELED		2006	USEC-NE	demersal	9.39	1014.8	20.1	0
Holocephali	Chimaeriformes	Chimaeridae	Hydrolagus colliei	USWC-48 RATFISH SPOTTED		1960	USWC-48	demersal	0.02	1296.9	100	1	Pacific Coast Groundfish	Spotted ratfish - Pacific Coast	0
Holothuroidea	Aspidochirotida	Stichopodidae	Parastichopus californicus	SE Alaska sea cucumber	1990	1988	USWC-AK	benthic	0.93	1052	7.5	0
Malacostraca	Decapoda	Cancridae	Cancer borealis	USEC-NE CRAB, JONAH		1974	USEC-NE	demersal	1.21	6928.9	16	0
Malacostraca	Decapoda	Cancridae	Cancer irroratus	USEC-NE CRAB, ATLANTIC ROCK		1960	USEC-NE	demersal	0.52	2178.1	13.3	0
Malacostraca	Decapoda	Cancridae	Cancer magister	USWC-48 CRAB, DUNGENESS		1960	USWC-48	demersal	2.77	38563.9	22.5	0
Malacostraca	Decapoda	Cancridae	Cancer magister	USWC-AK CRAB, DUNGENESS		1960	USWC-AK	demersal	1.8	7114.7	22.5	0
Malacostraca	Decapoda	Cancridae	Cancer productus	USWC-48 CRAB, RED ROCK		1960	USWC-48	benthic	2.03	874.8	20	0
Malacostraca	Decapoda	Geryonidae	Chaceon fenneri	sAtl golden deepsea crab	2000	1995	USEC-SE	benthic	2.26	269.7	18.5	1	Golden Crab Fishery of the South Atlantic Region	Golden deepsea crab - Southern Atlantic Coast	3
Malacostraca	Decapoda	Geryonidae	Chaceon fenneri	USEC-SE CRAB, DEEPSEA GOLDEN		1995	USEC-SE	benthic	2.09	640.6	18.5	0
Malacostraca	Decapoda	Geryonidae	Chaceon quinquedens	USNE deep sea red crab	1977	1972	USEC-NE	benthic	0.65	664.7	18	1	Deep-Sea Red Crab	Red deepsea crab - Northwestern Atlantic	1
Malacostraca	Decapoda	Lithodidae	Paralithodes camtschaticus	Bristol Bay red king crab	1994	1960	USWC-AK	benthic	2.5	58944	22	1	Bering Sea/Aleutian Islands King and Tanner Crabs	Red king crab - Bristol Bay	4
Malacostraca	Decapoda	Lithodidae	Paralithodes camtschaticus	Norton Sound red king crab	1996	1960	USWC-AK	benthic	2.74	1329	22	1	Bering Sea/Aleutian Islands King and Tanner Crabs	Red king crab - Norton Sound	4
Malacostraca	Decapoda	Lithodidae	Paralithodes platypus	St-Matthews blue king crab	1997	1960	USWC-AK	benthic	2.83	4288	25	1	Bering Sea/Aleutian Islands King and Tanner Crabs	Blue king crab - Saint Matthew Island	4
Malacostraca	Decapoda	Menippidae	Menippe mercenaria	USEC-NE CRAB, FLORIDA STONE CLAWS		1980	USEC-NE	demersal	0.72	2.7	12	0
Malacostraca	Decapoda	Menippidae	Menippe mercenaria	USEC-SE CRAB, FLORIDA STONE CLAWS		1960	USEC-SE	demersal	5.96	3214.2	12	0		Stone crabs (Menippe spp.) - Gulf of Mexico	3
Malacostraca	Decapoda	Nephropidae	Homarus americanus	GeBank American lobster	1992	1960	USEC-NE	benthic	4.4	3652.41	64	0		American lobster - Georges Bank	4
Malacostraca	Decapoda	Nephropidae	Homarus americanus	GoMaine American lobster	1992	1960	USEC-NE	benthic	3.22	19508.6	64	0		American lobster - Gulf of Maine	4
Malacostraca	Decapoda	Nephropidae	Homarus americanus	sNEng American lobster	1992	1960	USEC-NE	benthic	4.82	5225.62	64	0		American lobster - Southern New England	4
Malacostraca	Decapoda	Oregoniidae	Chionoecetes bairdi	EBS tanner crab	2012	1967	USWC-AK	benthic	3.87	24871.3	15	1	Bering Sea/Aleutian Islands King and Tanner Crabs	Southern Tanner crab - Bering Sea	4
Malacostraca	Decapoda	Oregoniidae	Chionoecetes bairdi	USWC-48 CRAB, SOUTHERN TANNER		1993	USWC-48	benthic	2.77	209.1	15	0
Malacostraca	Decapoda	Oregoniidae	Chionoecetes opilio	EBS snow crab	2000	1968	USWC-AK	benthic	1.67	147502	9.1	1	Bering Sea/Aleutian Islands King and Tanner Crabs	Snow crab - Bering Sea	4
Malacostraca	Decapoda	Palinuridae	Panulirus argus	Florida keys spiny lobster	2000	1960	USEC-SE	demersal	5	3264.1	45	1	Spiny Lobster in the Gulf of Mexico and South Atlantic	Caribbean spiny lobster - Southern Atlantic Coast / Gulf of Mexico	-4
Malacostraca	Decapoda	Palinuridae	Panulirus argus	USEC-SE LOBSTER, CARIBBEAN SPINY		1960	USEC-SE	demersal	3.63	3022.1	45	1	Spiny Lobster in the Gulf of Mexico and South Atlantic	Caribbean spiny lobster - Southern Atlantic Coast / Gulf of Mexico	-4
Malacostraca	Decapoda	Palinuridae	Panulirus interruptus	CA spiny lobster	2011	1960	USWC-48	benthic	10.37	423.4	60	0
Malacostraca	Decapoda	Pandalidae	Pandalus borealis	GoMaine northern shrimp	1997	1968	USEC-NE	benthic	1.03	12824.3	12	0		Northern shrimp - Northwestern Atlantic Coast	4
Malacostraca	Decapoda	Pandalidae	Pandalus jordani	USWC-48 SHRIMP, OCEAN		1960	USWC-48	benthic	0.85	37565.8	3	0
Malacostraca	Decapoda	Pandalidae	Pandalus jordani	USWC-AK SHRIMP, OCEAN		1968	USWC-AK	benthic	0.1	19086	3	0
Malacostraca	Decapoda	Pandalidae	Pandalus platyceros	SE Alaska spot shrimp	1996	1984	USWC-AK	benthic	7.58	488	30	0
Malacostraca	Decapoda	Pandalidae	Pandalus platyceros	USWC-48 SHRIMP, SPOT		1979	USWC-48	benthic	15.84	374.9	30	0
Malacostraca	Decapoda	Penaeidae	Farfantepenaeus aztecus	USEC-NE SHRIMP, BROWN		1995	USEC-NE	benthic	7.23	3.1	19.5	0
Malacostraca	Decapoda	Penaeidae	Farfantepenaeus aztecus	USEC-SE SHRIMP, BROWN		1978	USEC-SE	benthic	4.38	7414.1	19.5	1	Shrimp Fishery of the South Atlantic Region	Brown shrimp - Southern Atlantic Coast	1
Malacostraca	Decapoda	Penaeidae	Farfantepenaeus duorarum	GoMex pink shrimp	1984	1960	USEC-SE	benthic	1.95	25105.6	26.9	1	Shrimp Fishery of the Gulf of Mexico	Pink shrimp - Gulf of Mexico	4
Malacostraca	Decapoda	Penaeidae	Farfantepenaeus duorarum	USEC-SE SHRIMP, PINK		1978	USEC-SE	demersal	3.83	1531.2	26.9	1	Shrimp Fishery of the South Atlantic Region	Pink shrimp - Southern Atlantic Coast	1
Malacostraca	Decapoda	Penaeidae	Litopenaeus setiferus	GoMex white shrimp	1984	1960	USEC-SE	benthic	2.53	39185.1	17.5	1	Shrimp Fishery of the Gulf of Mexico	White shrimp - Gulf of Mexico	4
Malacostraca	Decapoda	Penaeidae	Litopenaeus setiferus	USEC-SE SHRIMP, WHITE		1960	USEC-SE	demersal	1.59	128449	17.5	1	Shrimp Fishery of the South Atlantic Region	White shrimp - Southern Atlantic Coast	1
Malacostraca	Decapoda	Penaeidae	Penaeus aztecus	GoMex brown shrimp	1984	1960	USEC-SE	benthic	2.16	72672.8	19.5	1	Shrimp Fishery of the Gulf of Mexico	Brown shrimp - Gulf of Mexico	4
Malacostraca	Decapoda	Penaeidae	Xiphopenaeus kroyeri	USEC-SE SHRIMP, SEABOB		1962	USEC-SE	demersal	1.01	6592.5	11.5	0		Seabob - Gulf of Mexico	0
Malacostraca	Decapoda	Portunidae	Callinectes sapidus	Chesapeake Bay blue crab	1997	1960	USEC-NE	benthic	0.59	52075.6	22.7	0
Malacostraca	Decapoda	Portunidae	Callinectes sapidus	Eastern Gulf of Mexico blue crab	2007	1960	USEC-SE	demersal	0.65	9348.3	22.7	0
Malacostraca	Decapoda	Portunidae	Callinectes sapidus	Florida South Atlantic blue crab	2007	1960	USEC-SE	demersal	0.68	4227.8	22.7	0
Malacostraca	Decapoda	Portunidae	Callinectes sapidus	North Carolina blue crab	2004	1960	USEC-SE	demersal	0.85	30427.4	22.7	0
Malacostraca	Decapoda	Portunidae	Callinectes sapidus	USEC-NE CRAB, BLUE		1960	USEC-NE	demersal	1.55	7922.2	22.7	0
Malacostraca	Decapoda	Portunidae	Callinectes sapidus	USEC-SE CRAB, BLUE		1960	USEC-SE	demersal	0.67	10586.6	22.7	0
Malacostraca	Decapoda	Portunidae	Callinectes sapidus	Western Gulf of Mexico blue crab	2013	1960	USEC-SE	demersal	1.05	31242.9	22.7	0
Malacostraca	Decapoda	Portunidae	Carcinus maenas	USEC-NE CRAB, GREEN		1960	USEC-NE	benthic	1.02	128.1	6	0
Malacostraca	Decapoda	Portunidae	Podophthalmus vigil	USWC-48 CRAB, RED PA		1973	USWC-48	benthic	0.31	63	15	0
Malacostraca	Decapoda	Sicyoniidae	Sicyonia ingentis	USWC-48 SHRIMP, PACIFIC ROCK		1974	USWC-48	demersal	2.6	739.7	6.6	0
Malacostraca	Decapoda	Solenoceridae	Pleoticus robustus	USEC-NE SHRIMP, ROYAL RED		2001	USEC-NE	demersal	7.61	24	18	0
Malacostraca	Decapoda	Solenoceridae	Pleoticus robustus	USEC-SE SHRIMP, ROYAL RED		1962	USEC-SE	demersal	4.42	588.3	18	1	Shrimp Fishery of the Gulf of Mexico	Royal red shrimp - Gulf of Mexico	1
Malacostraca	Decapoda	Upogebiidae	Upogebia pugettensis	USWC-48 SHRIMP, BLUE MUD		1985	USWC-48	demersal	2.38	25.4	15	0
Merostomata	Xiphosura	Limulidae	Limulus polyphemus	Delaware Bay horseshoe crab	2004	1960	USEC-NE	benthic	0.41	3100.5	60	0		Horseshoe crab - Atlantic	1
